# Supplementary material for: Microsatellite and Mitochondrial DNA Study of Native Eastern European Cattle Populations: The Case of the Romanian Grey
Source: PLoS One. 2015 Sep 23;10(9):e0138736. doi: 10.1371/journal.pone.0138736 (PMC4580412; doi:10.1371/journal.pone.0138736)
Supplement: S3 Table — Sequences were downloaded from GenBank. (XLSX) [file pone.0138736.s003.xlsx]

## Sheet: 1
Table S3. List of the cattle mtDNA sequences used in this study
Acc no.	Species	Breed	Country	References	Haplogroup
DQ887760	Bos indicus	Brahman	China	Qu,K.-X., Wu,G.-S., Liao,X.-L., Jin,X.-D., Zhao,G., Yang,G.-R., Yuan,X.-P., Huang,B.-Z., Wen,J.-K. and Zhang,Y.-P. 2007 Mitochondrial DNA D-loop variations of Brahman cattle. Zool. Res. (2007)
DQ887761	Bos indicus	Brahman	China	Qu,K.-X., Wu,G.-S., Liao,X.-L., Jin,X.-D., Zhao,G., Yang,G.-R., Yuan,X.-P., Huang,B.-Z., Wen,J.-K. and Zhang,Y.-P. 2007 Mitochondrial DNA D-loop variations of Brahman cattle. Zool. Res. (2007)
DQ887762	Bos indicus	Brahman	China	Qu,K.-X., Wu,G.-S., Liao,X.-L., Jin,X.-D., Zhao,G., Yang,G.-R., Yuan,X.-P., Huang,B.-Z., Wen,J.-K. and Zhang,Y.-P. 2007 Mitochondrial DNA D-loop variations of Brahman cattle. Zool. Res. (2007)
DQ887763	Bos indicus	Brahman	China	Qu,K.-X., Wu,G.-S., Liao,X.-L., Jin,X.-D., Zhao,G., Yang,G.-R., Yuan,X.-P., Huang,B.-Z., Wen,J.-K. and Zhang,Y.-P. 2007 Mitochondrial DNA D-loop variations of Brahman cattle. Zool. Res. (2007)
DQ887764	Bos indicus	Brahman	China	Qu,K.-X., Wu,G.-S., Liao,X.-L., Jin,X.-D., Zhao,G., Yang,G.-R., Yuan,X.-P., Huang,B.-Z., Wen,J.-K. and Zhang,Y.-P. 2007 Mitochondrial DNA D-loop variations of Brahman cattle. Zool. Res. (2007)
DQ887765	Bos indicus	Brahman	China	Qu,K.-X., Wu,G.-S., Liao,X.-L., Jin,X.-D., Zhao,G., Yang,G.-R., Yuan,X.-P., Huang,B.-Z., Wen,J.-K. and Zhang,Y.-P. 2007 Mitochondrial DNA D-loop variations of Brahman cattle. Zool. Res. (2007)
DQ887766	Bos indicus	Brahman	China	Qu,K.-X., Wu,G.-S., Liao,X.-L., Jin,X.-D., Zhao,G., Yang,G.-R., Yuan,X.-P., Huang,B.-Z., Wen,J.-K. and Zhang,Y.-P. 2007 Mitochondrial DNA D-loop variations of Brahman cattle. Zool. Res. (2007)
DQ887767	Bos indicus	Brahman	China	Qu,K.-X., Wu,G.-S., Liao,X.-L., Jin,X.-D., Zhao,G., Yang,G.-R., Yuan,X.-P., Huang,B.-Z., Wen,J.-K. and Zhang,Y.-P. 2007 Mitochondrial DNA D-loop variations of Brahman cattle. Zool. Res. (2007)
DQ887768	Bos indicus	Brahman	China	Qu,K.-X., Wu,G.-S., Liao,X.-L., Jin,X.-D., Zhao,G., Yang,G.-R., Yuan,X.-P., Huang,B.-Z., Wen,J.-K. and Zhang,Y.-P. 2007 Mitochondrial DNA D-loop variations of Brahman cattle. Zool. Res. (2007)
FJ815896	Bos indicus	Brahman	USA	Ginja,C., Penedo,M.C., Melucci,L., Quiroz,J., Martinez Lopez,O.R., Revidatti,M.A., Martinez-Martinez,A., Delgado,J.V. and Gama,L.T. 2009. Origins and genetic diversity of New World Creole cattle: inferences from mitochondrial and Y chromosome polymorphisms. Animal Genetics
FJ815897	Bos indicus	Brahman	USA	Ginja,C., Penedo,M.C., Melucci,L., Quiroz,J., Martinez Lopez,O.R., Revidatti,M.A., Martinez-Martinez,A., Delgado,J.V. and Gama,L.T. 2009. Origins and genetic diversity of New World Creole cattle: inferences from mitochondrial and Y chromosome polymorphisms. Animal Genetics
FJ815898	Bos indicus	Brahman	USA	Ginja,C., Penedo,M.C., Melucci,L., Quiroz,J., Martinez Lopez,O.R., Revidatti,M.A., Martinez-Martinez,A., Delgado,J.V. and Gama,L.T. 2009. Origins and genetic diversity of New World Creole cattle: inferences from mitochondrial and Y chromosome polymorphisms. Animal Genetics
FJ815899	Bos indicus	Brahman	USA	Ginja,C., Penedo,M.C., Melucci,L., Quiroz,J., Martinez Lopez,O.R., Revidatti,M.A., Martinez-Martinez,A., Delgado,J.V. and Gama,L.T. 2009. Origins and genetic diversity of New World Creole cattle: inferences from mitochondrial and Y chromosome polymorphisms. Animal Genetics
FJ815900	Bos indicus	Brahman	USA	Ginja,C., Penedo,M.C., Melucci,L., Quiroz,J., Martinez Lopez,O.R., Revidatti,M.A., Martinez-Martinez,A., Delgado,J.V. and Gama,L.T. 2009. Origins and genetic diversity of New World Creole cattle: inferences from mitochondrial and Y chromosome polymorphisms. Animal Genetics
FJ815901	Bos indicus	Brahman	Mexico	Ginja,C., Penedo,M.C., Melucci,L., Quiroz,J., Martinez Lopez,O.R., Revidatti,M.A., Martinez-Martinez,A., Delgado,J.V. and Gama,L.T. 2009. Origins and genetic diversity of New World Creole cattle: inferences from mitochondrial and Y chromosome polymorphisms. Animal Genetics
FJ815902	Bos indicus	Brahman	Mexico	Ginja,C., Penedo,M.C., Melucci,L., Quiroz,J., Martinez Lopez,O.R., Revidatti,M.A., Martinez-Martinez,A., Delgado,J.V. and Gama,L.T. 2009. Origins and genetic diversity of New World Creole cattle: inferences from mitochondrial and Y chromosome polymorphisms. Animal Genetics
FJ815903	Bos indicus	Brahman	Mexico	Ginja,C., Penedo,M.C., Melucci,L., Quiroz,J., Martinez Lopez,O.R., Revidatti,M.A., Martinez-Martinez,A., Delgado,J.V. and Gama,L.T. 2009. Origins and genetic diversity of New World Creole cattle: inferences from mitochondrial and Y chromosome polymorphisms. Animal Genetics
FJ815904	Bos indicus	Brahman	Mexico	Ginja,C., Penedo,M.C., Melucci,L., Quiroz,J., Martinez Lopez,O.R., Revidatti,M.A., Martinez-Martinez,A., Delgado,J.V. and Gama,L.T. 2009. Origins and genetic diversity of New World Creole cattle: inferences from mitochondrial and Y chromosome polymorphisms. Animal Genetics
FJ815905	Bos indicus	Brahman	Mexico	Ginja,C., Penedo,M.C., Melucci,L., Quiroz,J., Martinez Lopez,O.R., Revidatti,M.A., Martinez-Martinez,A., Delgado,J.V. and Gama,L.T. 2009. Origins and genetic diversity of New World Creole cattle: inferences from mitochondrial and Y chromosome polymorphisms. Animal Genetics
FJ815906	Bos indicus	Brahman	Mexico	Ginja,C., Penedo,M.C., Melucci,L., Quiroz,J., Martinez Lopez,O.R., Revidatti,M.A., Martinez-Martinez,A., Delgado,J.V. and Gama,L.T. 2009. Origins and genetic diversity of New World Creole cattle: inferences from mitochondrial and Y chromosome polymorphisms. Animal Genetics
FJ815907	Bos indicus	Brahman	Mexico	Ginja,C., Penedo,M.C., Melucci,L., Quiroz,J., Martinez Lopez,O.R., Revidatti,M.A., Martinez-Martinez,A., Delgado,J.V. and Gama,L.T. 2009. Origins and genetic diversity of New World Creole cattle: inferences from mitochondrial and Y chromosome polymorphisms. Animal Genetics
FJ815908	Bos indicus	Brahman	Mexico	Ginja,C., Penedo,M.C., Melucci,L., Quiroz,J., Martinez Lopez,O.R., Revidatti,M.A., Martinez-Martinez,A., Delgado,J.V. and Gama,L.T. 2009. Origins and genetic diversity of New World Creole cattle: inferences from mitochondrial and Y chromosome polymorphisms. Animal Genetics
FJ815909	Bos indicus	Brahman	Mexico	Ginja,C., Penedo,M.C., Melucci,L., Quiroz,J., Martinez Lopez,O.R., Revidatti,M.A., Martinez-Martinez,A., Delgado,J.V. and Gama,L.T. 2009. Origins and genetic diversity of New World Creole cattle: inferences from mitochondrial and Y chromosome polymorphisms. Animal Genetics
FJ815910	Bos indicus	Brahman	Mexico	Ginja,C., Penedo,M.C., Melucci,L., Quiroz,J., Martinez Lopez,O.R., Revidatti,M.A., Martinez-Martinez,A., Delgado,J.V. and Gama,L.T. 2009. Origins and genetic diversity of New World Creole cattle: inferences from mitochondrial and Y chromosome polymorphisms. Animal Genetics
FJ815911	Bos indicus	Brahman	Mexico	Ginja,C., Penedo,M.C., Melucci,L., Quiroz,J., Martinez Lopez,O.R., Revidatti,M.A., Martinez-Martinez,A., Delgado,J.V. and Gama,L.T. 2009. Origins and genetic diversity of New World Creole cattle: inferences from mitochondrial and Y chromosome polymorphisms. Animal Genetics
FJ815912	Bos indicus	Brahman	Mexico	Ginja,C., Penedo,M.C., Melucci,L., Quiroz,J., Martinez Lopez,O.R., Revidatti,M.A., Martinez-Martinez,A., Delgado,J.V. and Gama,L.T. 2009. Origins and genetic diversity of New World Creole cattle: inferences from mitochondrial and Y chromosome polymorphisms. Animal Genetics
FJ815913	Bos indicus	Brahman	Mexico	Ginja,C., Penedo,M.C., Melucci,L., Quiroz,J., Martinez Lopez,O.R., Revidatti,M.A., Martinez-Martinez,A., Delgado,J.V. and Gama,L.T. 2009. Origins and genetic diversity of New World Creole cattle: inferences from mitochondrial and Y chromosome polymorphisms. Animal Genetics
FJ815914	Bos indicus	Brahman	Mexico	Ginja,C., Penedo,M.C., Melucci,L., Quiroz,J., Martinez Lopez,O.R., Revidatti,M.A., Martinez-Martinez,A., Delgado,J.V. and Gama,L.T. 2009. Origins and genetic diversity of New World Creole cattle: inferences from mitochondrial and Y chromosome polymorphisms. Animal Genetics
FJ815915	Bos indicus	Brahman	Mexico	Ginja,C., Penedo,M.C., Melucci,L., Quiroz,J., Martinez Lopez,O.R., Revidatti,M.A., Martinez-Martinez,A., Delgado,J.V. and Gama,L.T. 2009. Origins and genetic diversity of New World Creole cattle: inferences from mitochondrial and Y chromosome polymorphisms. Animal Genetics
FJ815864	Bos taurus	Friesian	Portugal	Ginja,C., Penedo,M.C., Melucci,L., Quiroz,J., Martinez Lopez,O.R., Revidatti,M.A., Martinez-Martinez,A., Delgado,J.V. and Gama,L.T. 2009. Origins and genetic diversity of New World Creole cattle: inferences from mitochondrial and Y chromosome polymorphisms. Animal Genetics
FJ815865	Bos taurus	Friesian	Portugal	Ginja,C., Penedo,M.C., Melucci,L., Quiroz,J., Martinez Lopez,O.R., Revidatti,M.A., Martinez-Martinez,A., Delgado,J.V. and Gama,L.T. 2009. Origins and genetic diversity of New World Creole cattle: inferences from mitochondrial and Y chromosome polymorphisms. Animal Genetics
FJ815866	Bos taurus	Friesian	Portugal	Ginja,C., Penedo,M.C., Melucci,L., Quiroz,J., Martinez Lopez,O.R., Revidatti,M.A., Martinez-Martinez,A., Delgado,J.V. and Gama,L.T. 2009. Origins and genetic diversity of New World Creole cattle: inferences from mitochondrial and Y chromosome polymorphisms. Animal Genetics
FJ815867	Bos taurus	Friesian	Portugal	Ginja,C., Penedo,M.C., Melucci,L., Quiroz,J., Martinez Lopez,O.R., Revidatti,M.A., Martinez-Martinez,A., Delgado,J.V. and Gama,L.T. 2009. Origins and genetic diversity of New World Creole cattle: inferences from mitochondrial and Y chromosome polymorphisms. Animal Genetics
FJ815868	Bos taurus	Friesian	Portugal	Ginja,C., Penedo,M.C., Melucci,L., Quiroz,J., Martinez Lopez,O.R., Revidatti,M.A., Martinez-Martinez,A., Delgado,J.V. and Gama,L.T. 2009. Origins and genetic diversity of New World Creole cattle: inferences from mitochondrial and Y chromosome polymorphisms. Animal Genetics
FJ815869	Bos taurus	Friesian	Portugal	Ginja,C., Penedo,M.C., Melucci,L., Quiroz,J., Martinez Lopez,O.R., Revidatti,M.A., Martinez-Martinez,A., Delgado,J.V. and Gama,L.T. 2009. Origins and genetic diversity of New World Creole cattle: inferences from mitochondrial and Y chromosome polymorphisms. Animal Genetics
FJ815870	Bos taurus	Friesian	Portugal	Ginja,C., Penedo,M.C., Melucci,L., Quiroz,J., Martinez Lopez,O.R., Revidatti,M.A., Martinez-Martinez,A., Delgado,J.V. and Gama,L.T. 2009. Origins and genetic diversity of New World Creole cattle: inferences from mitochondrial and Y chromosome polymorphisms. Animal Genetics
FJ815871	Bos taurus	Friesian	Portugal	Ginja,C., Penedo,M.C., Melucci,L., Quiroz,J., Martinez Lopez,O.R., Revidatti,M.A., Martinez-Martinez,A., Delgado,J.V. and Gama,L.T. 2009. Origins and genetic diversity of New World Creole cattle: inferences from mitochondrial and Y chromosome polymorphisms. Animal Genetics
FJ815872	Bos taurus	Friesian	Portugal	Ginja,C., Penedo,M.C., Melucci,L., Quiroz,J., Martinez Lopez,O.R., Revidatti,M.A., Martinez-Martinez,A., Delgado,J.V. and Gama,L.T. 2009. Origins and genetic diversity of New World Creole cattle: inferences from mitochondrial and Y chromosome polymorphisms. Animal Genetics
FJ815873	Bos taurus	Friesian	Portugal	Ginja,C., Penedo,M.C., Melucci,L., Quiroz,J., Martinez Lopez,O.R., Revidatti,M.A., Martinez-Martinez,A., Delgado,J.V. and Gama,L.T. 2009. Origins and genetic diversity of New World Creole cattle: inferences from mitochondrial and Y chromosome polymorphisms. Animal Genetics
FJ815874	Bos taurus	Friesian	Portugal	Ginja,C., Penedo,M.C., Melucci,L., Quiroz,J., Martinez Lopez,O.R., Revidatti,M.A., Martinez-Martinez,A., Delgado,J.V. and Gama,L.T. 2009. Origins and genetic diversity of New World Creole cattle: inferences from mitochondrial and Y chromosome polymorphisms. Animal Genetics
FJ815875	Bos taurus	Friesian	Portugal	Ginja,C., Penedo,M.C., Melucci,L., Quiroz,J., Martinez Lopez,O.R., Revidatti,M.A., Martinez-Martinez,A., Delgado,J.V. and Gama,L.T. 2009. Origins and genetic diversity of New World Creole cattle: inferences from mitochondrial and Y chromosome polymorphisms. Animal Genetics
FJ815876	Bos taurus	Friesian	Portugal	Ginja,C., Penedo,M.C., Melucci,L., Quiroz,J., Martinez Lopez,O.R., Revidatti,M.A., Martinez-Martinez,A., Delgado,J.V. and Gama,L.T. 2009. Origins and genetic diversity of New World Creole cattle: inferences from mitochondrial and Y chromosome polymorphisms. Animal Genetics
FJ815877	Bos taurus	Friesian	Portugal	Ginja,C., Penedo,M.C., Melucci,L., Quiroz,J., Martinez Lopez,O.R., Revidatti,M.A., Martinez-Martinez,A., Delgado,J.V. and Gama,L.T. 2009. Origins and genetic diversity of New World Creole cattle: inferences from mitochondrial and Y chromosome polymorphisms. Animal Genetics
FJ815878	Bos taurus	Friesian	Portugal	Ginja,C., Penedo,M.C., Melucci,L., Quiroz,J., Martinez Lopez,O.R., Revidatti,M.A., Martinez-Martinez,A., Delgado,J.V. and Gama,L.T. 2009. Origins and genetic diversity of New World Creole cattle: inferences from mitochondrial and Y chromosome polymorphisms. Animal Genetics
FJ815879	Bos taurus	Friesian	Portugal	Ginja,C., Penedo,M.C., Melucci,L., Quiroz,J., Martinez Lopez,O.R., Revidatti,M.A., Martinez-Martinez,A., Delgado,J.V. and Gama,L.T. 2009. Origins and genetic diversity of New World Creole cattle: inferences from mitochondrial and Y chromosome polymorphisms. Animal Genetics
EU982211	Bos taurus	Grey	Hungary	Maroti-Agots,A., Bodo,I., Javorka,L., Gyurman,A., Zenke,P., Egyed,B., Bartosiewicz,L., Choyke,A. and Zoldag,L. Genetic diversity and phylogenetics of the Hungarian Grey cattle breed based on mtDNA D-loop sequence variation. Unpublished
EU982212	Bos taurus	Grey	Hungary	Maroti-Agots,A., Bodo,I., Javorka,L., Gyurman,A., Zenke,P., Egyed,B., Bartosiewicz,L., Choyke,A. and Zoldag,L. Genetic diversity and phylogenetics of the Hungarian Grey cattle breed based on mtDNA D-loop sequence variation. Unpublished
EU982213	Bos taurus	Grey	Hungary	Maroti-Agots,A., Bodo,I., Javorka,L., Gyurman,A., Zenke,P., Egyed,B., Bartosiewicz,L., Choyke,A. and Zoldag,L. Genetic diversity and phylogenetics of the Hungarian Grey cattle breed based on mtDNA D-loop sequence variation. Unpublished
EU982214	Bos taurus	Grey	Hungary	Maroti-Agots,A., Bodo,I., Javorka,L., Gyurman,A., Zenke,P., Egyed,B., Bartosiewicz,L., Choyke,A. and Zoldag,L. Genetic diversity and phylogenetics of the Hungarian Grey cattle breed based on mtDNA D-loop sequence variation. Unpublished
EU982215	Bos taurus	Grey	Hungary	Maroti-Agots,A., Bodo,I., Javorka,L., Gyurman,A., Zenke,P., Egyed,B., Bartosiewicz,L., Choyke,A. and Zoldag,L. Genetic diversity and phylogenetics of the Hungarian Grey cattle breed based on mtDNA D-loop sequence variation. Unpublished
EU982216	Bos taurus	Grey	Hungary	Maroti-Agots,A., Bodo,I., Javorka,L., Gyurman,A., Zenke,P., Egyed,B., Bartosiewicz,L., Choyke,A. and Zoldag,L. Genetic diversity and phylogenetics of the Hungarian Grey cattle breed based on mtDNA D-loop sequence variation. Unpublished
EU982217	Bos taurus	Grey	Hungary	Maroti-Agots,A., Bodo,I., Javorka,L., Gyurman,A., Zenke,P., Egyed,B., Bartosiewicz,L., Choyke,A. and Zoldag,L. Genetic diversity and phylogenetics of the Hungarian Grey cattle breed based on mtDNA D-loop sequence variation. Unpublished
EU982218	Bos taurus	Grey	Hungary	Maroti-Agots,A., Bodo,I., Javorka,L., Gyurman,A., Zenke,P., Egyed,B., Bartosiewicz,L., Choyke,A. and Zoldag,L. Genetic diversity and phylogenetics of the Hungarian Grey cattle breed based on mtDNA D-loop sequence variation. Unpublished
EU982219	Bos taurus	Grey	Hungary	Maroti-Agots,A., Bodo,I., Javorka,L., Gyurman,A., Zenke,P., Egyed,B., Bartosiewicz,L., Choyke,A. and Zoldag,L. Genetic diversity and phylogenetics of the Hungarian Grey cattle breed based on mtDNA D-loop sequence variation. Unpublished
EU982220	Bos taurus	Grey	Hungary	Maroti-Agots,A., Bodo,I., Javorka,L., Gyurman,A., Zenke,P., Egyed,B., Bartosiewicz,L., Choyke,A. and Zoldag,L. Genetic diversity and phylogenetics of the Hungarian Grey cattle breed based on mtDNA D-loop sequence variation. Unpublished
EU982221	Bos taurus	Grey	Hungary	Maroti-Agots,A., Bodo,I., Javorka,L., Gyurman,A., Zenke,P., Egyed,B., Bartosiewicz,L., Choyke,A. and Zoldag,L. Genetic diversity and phylogenetics of the Hungarian Grey cattle breed based on mtDNA D-loop sequence variation. Unpublished
EU982222	Bos taurus	Grey	Hungary	Maroti-Agots,A., Bodo,I., Javorka,L., Gyurman,A., Zenke,P., Egyed,B., Bartosiewicz,L., Choyke,A. and Zoldag,L. Genetic diversity and phylogenetics of the Hungarian Grey cattle breed based on mtDNA D-loop sequence variation. Unpublished
EU982223	Bos taurus	Grey	Hungary	Maroti-Agots,A., Bodo,I., Javorka,L., Gyurman,A., Zenke,P., Egyed,B., Bartosiewicz,L., Choyke,A. and Zoldag,L. Genetic diversity and phylogenetics of the Hungarian Grey cattle breed based on mtDNA D-loop sequence variation. Unpublished
EU982224	Bos taurus	Grey	Hungary	Maroti-Agots,A., Bodo,I., Javorka,L., Gyurman,A., Zenke,P., Egyed,B., Bartosiewicz,L., Choyke,A. and Zoldag,L. Genetic diversity and phylogenetics of the Hungarian Grey cattle breed based on mtDNA D-loop sequence variation. Unpublished
EU982225	Bos taurus	Grey	Hungary	Maroti-Agots,A., Bodo,I., Javorka,L., Gyurman,A., Zenke,P., Egyed,B., Bartosiewicz,L., Choyke,A. and Zoldag,L. Genetic diversity and phylogenetics of the Hungarian Grey cattle breed based on mtDNA D-loop sequence variation. Unpublished
EU982226	Bos taurus	Grey	Hungary	Maroti-Agots,A., Bodo,I., Javorka,L., Gyurman,A., Zenke,P., Egyed,B., Bartosiewicz,L., Choyke,A. and Zoldag,L. Genetic diversity and phylogenetics of the Hungarian Grey cattle breed based on mtDNA D-loop sequence variation. Unpublished
EU982227	Bos taurus	Grey	Hungary	Maroti-Agots,A., Bodo,I., Javorka,L., Gyurman,A., Zenke,P., Egyed,B., Bartosiewicz,L., Choyke,A. and Zoldag,L. Genetic diversity and phylogenetics of the Hungarian Grey cattle breed based on mtDNA D-loop sequence variation. Unpublished
EU982228	Bos taurus	Grey	Hungary	Maroti-Agots,A., Bodo,I., Javorka,L., Gyurman,A., Zenke,P., Egyed,B., Bartosiewicz,L., Choyke,A. and Zoldag,L. Genetic diversity and phylogenetics of the Hungarian Grey cattle breed based on mtDNA D-loop sequence variation. Unpublished
EU982229	Bos taurus	Grey	Hungary	Maroti-Agots,A., Bodo,I., Javorka,L., Gyurman,A., Zenke,P., Egyed,B., Bartosiewicz,L., Choyke,A. and Zoldag,L. Genetic diversity and phylogenetics of the Hungarian Grey cattle breed based on mtDNA D-loop sequence variation. Unpublished
EU982230	Bos taurus	Grey	Hungary	Maroti-Agots,A., Bodo,I., Javorka,L., Gyurman,A., Zenke,P., Egyed,B., Bartosiewicz,L., Choyke,A. and Zoldag,L. Genetic diversity and phylogenetics of the Hungarian Grey cattle breed based on mtDNA D-loop sequence variation. Unpublished
EU982231	Bos taurus	Grey	Hungary	Maroti-Agots,A., Bodo,I., Javorka,L., Gyurman,A., Zenke,P., Egyed,B., Bartosiewicz,L., Choyke,A. and Zoldag,L. Genetic diversity and phylogenetics of the Hungarian Grey cattle breed based on mtDNA D-loop sequence variation. Unpublished
EU982232	Bos taurus	Grey	Hungary	Maroti-Agots,A., Bodo,I., Javorka,L., Gyurman,A., Zenke,P., Egyed,B., Bartosiewicz,L., Choyke,A. and Zoldag,L. Genetic diversity and phylogenetics of the Hungarian Grey cattle breed based on mtDNA D-loop sequence variation. Unpublished
EU982233	Bos taurus	Grey	Hungary	Maroti-Agots,A., Bodo,I., Javorka,L., Gyurman,A., Zenke,P., Egyed,B., Bartosiewicz,L., Choyke,A. and Zoldag,L. Genetic diversity and phylogenetics of the Hungarian Grey cattle breed based on mtDNA D-loop sequence variation. Unpublished
EU982234	Bos taurus	Grey	Hungary	Maroti-Agots,A., Bodo,I., Javorka,L., Gyurman,A., Zenke,P., Egyed,B., Bartosiewicz,L., Choyke,A. and Zoldag,L. Genetic diversity and phylogenetics of the Hungarian Grey cattle breed based on mtDNA D-loop sequence variation. Unpublished
EU982235	Bos taurus	Grey	Hungary	Maroti-Agots,A., Bodo,I., Javorka,L., Gyurman,A., Zenke,P., Egyed,B., Bartosiewicz,L., Choyke,A. and Zoldag,L. Genetic diversity and phylogenetics of the Hungarian Grey cattle breed based on mtDNA D-loop sequence variation. Unpublished
EU982236	Bos taurus	Grey	Hungary	Maroti-Agots,A., Bodo,I., Javorka,L., Gyurman,A., Zenke,P., Egyed,B., Bartosiewicz,L., Choyke,A. and Zoldag,L. Genetic diversity and phylogenetics of the Hungarian Grey cattle breed based on mtDNA D-loop sequence variation. Unpublished
EU982237	Bos taurus	Grey	Hungary	Maroti-Agots,A., Bodo,I., Javorka,L., Gyurman,A., Zenke,P., Egyed,B., Bartosiewicz,L., Choyke,A. and Zoldag,L. Genetic diversity and phylogenetics of the Hungarian Grey cattle breed based on mtDNA D-loop sequence variation. Unpublished
EU982238	Bos taurus	Grey	Hungary	Maroti-Agots,A., Bodo,I., Javorka,L., Gyurman,A., Zenke,P., Egyed,B., Bartosiewicz,L., Choyke,A. and Zoldag,L. Genetic diversity and phylogenetics of the Hungarian Grey cattle breed based on mtDNA D-loop sequence variation. Unpublished
EU982239	Bos taurus	Grey	Hungary	Maroti-Agots,A., Bodo,I., Javorka,L., Gyurman,A., Zenke,P., Egyed,B., Bartosiewicz,L., Choyke,A. and Zoldag,L. Genetic diversity and phylogenetics of the Hungarian Grey cattle breed based on mtDNA D-loop sequence variation. Unpublished
EU982240	Bos taurus	Grey	Hungary	Maroti-Agots,A., Bodo,I., Javorka,L., Gyurman,A., Zenke,P., Egyed,B., Bartosiewicz,L., Choyke,A. and Zoldag,L. Genetic diversity and phylogenetics of the Hungarian Grey cattle breed based on mtDNA D-loop sequence variation. Unpublished
EU982241	Bos taurus	Grey	Hungary	Maroti-Agots,A., Bodo,I., Javorka,L., Gyurman,A., Zenke,P., Egyed,B., Bartosiewicz,L., Choyke,A. and Zoldag,L. Genetic diversity and phylogenetics of the Hungarian Grey cattle breed based on mtDNA D-loop sequence variation. Unpublished
EU982242	Bos taurus	Grey	Hungary	Maroti-Agots,A., Bodo,I., Javorka,L., Gyurman,A., Zenke,P., Egyed,B., Bartosiewicz,L., Choyke,A. and Zoldag,L. Genetic diversity and phylogenetics of the Hungarian Grey cattle breed based on mtDNA D-loop sequence variation. Unpublished
EU982243	Bos taurus	Grey	Hungary	Maroti-Agots,A., Bodo,I., Javorka,L., Gyurman,A., Zenke,P., Egyed,B., Bartosiewicz,L., Choyke,A. and Zoldag,L. Genetic diversity and phylogenetics of the Hungarian Grey cattle breed based on mtDNA D-loop sequence variation. Unpublished
EU982244	Bos taurus	Grey	Hungary	Maroti-Agots,A., Bodo,I., Javorka,L., Gyurman,A., Zenke,P., Egyed,B., Bartosiewicz,L., Choyke,A. and Zoldag,L. Genetic diversity and phylogenetics of the Hungarian Grey cattle breed based on mtDNA D-loop sequence variation. Unpublished
EU982245	Bos taurus	Grey	Hungary	Maroti-Agots,A., Bodo,I., Javorka,L., Gyurman,A., Zenke,P., Egyed,B., Bartosiewicz,L., Choyke,A. and Zoldag,L. Genetic diversity and phylogenetics of the Hungarian Grey cattle breed based on mtDNA D-loop sequence variation. Unpublished
EU982246	Bos taurus	Grey	Hungary	Maroti-Agots,A., Bodo,I., Javorka,L., Gyurman,A., Zenke,P., Egyed,B., Bartosiewicz,L., Choyke,A. and Zoldag,L. Genetic diversity and phylogenetics of the Hungarian Grey cattle breed based on mtDNA D-loop sequence variation. Unpublished
EU982247	Bos taurus	Grey	Hungary	Maroti-Agots,A., Bodo,I., Javorka,L., Gyurman,A., Zenke,P., Egyed,B., Bartosiewicz,L., Choyke,A. and Zoldag,L. Genetic diversity and phylogenetics of the Hungarian Grey cattle breed based on mtDNA D-loop sequence variation. Unpublished
EU982248	Bos taurus	Grey	Hungary	Maroti-Agots,A., Bodo,I., Javorka,L., Gyurman,A., Zenke,P., Egyed,B., Bartosiewicz,L., Choyke,A. and Zoldag,L. Genetic diversity and phylogenetics of the Hungarian Grey cattle breed based on mtDNA D-loop sequence variation. Unpublished
EU982249	Bos taurus	Grey	Hungary	Maroti-Agots,A., Bodo,I., Javorka,L., Gyurman,A., Zenke,P., Egyed,B., Bartosiewicz,L., Choyke,A. and Zoldag,L. Genetic diversity and phylogenetics of the Hungarian Grey cattle breed based on mtDNA D-loop sequence variation. Unpublished
EU982250	Bos taurus	Grey	Hungary	Maroti-Agots,A., Bodo,I., Javorka,L., Gyurman,A., Zenke,P., Egyed,B., Bartosiewicz,L., Choyke,A. and Zoldag,L. Genetic diversity and phylogenetics of the Hungarian Grey cattle breed based on mtDNA D-loop sequence variation. Unpublished
EU982251	Bos taurus	Grey	Hungary	Maroti-Agots,A., Bodo,I., Javorka,L., Gyurman,A., Zenke,P., Egyed,B., Bartosiewicz,L., Choyke,A. and Zoldag,L. Genetic diversity and phylogenetics of the Hungarian Grey cattle breed based on mtDNA D-loop sequence variation. Unpublished
EU982252	Bos taurus	Grey	Hungary	Maroti-Agots,A., Bodo,I., Javorka,L., Gyurman,A., Zenke,P., Egyed,B., Bartosiewicz,L., Choyke,A. and Zoldag,L. Genetic diversity and phylogenetics of the Hungarian Grey cattle breed based on mtDNA D-loop sequence variation. Unpublished
EU982253	Bos taurus	Grey	Hungary	Maroti-Agots,A., Bodo,I., Javorka,L., Gyurman,A., Zenke,P., Egyed,B., Bartosiewicz,L., Choyke,A. and Zoldag,L. Genetic diversity and phylogenetics of the Hungarian Grey cattle breed based on mtDNA D-loop sequence variation. Unpublished
EU982254	Bos taurus	Grey	Hungary	Maroti-Agots,A., Bodo,I., Javorka,L., Gyurman,A., Zenke,P., Egyed,B., Bartosiewicz,L., Choyke,A. and Zoldag,L. Genetic diversity and phylogenetics of the Hungarian Grey cattle breed based on mtDNA D-loop sequence variation. Unpublished
EU982255	Bos taurus	Grey	Hungary	Maroti-Agots,A., Bodo,I., Javorka,L., Gyurman,A., Zenke,P., Egyed,B., Bartosiewicz,L., Choyke,A. and Zoldag,L. Genetic diversity and phylogenetics of the Hungarian Grey cattle breed based on mtDNA D-loop sequence variation. Unpublished
EU982256	Bos taurus	Grey	Hungary	Maroti-Agots,A., Bodo,I., Javorka,L., Gyurman,A., Zenke,P., Egyed,B., Bartosiewicz,L., Choyke,A. and Zoldag,L. Genetic diversity and phylogenetics of the Hungarian Grey cattle breed based on mtDNA D-loop sequence variation. Unpublished
EU982257	Bos taurus	Grey	Hungary	Maroti-Agots,A., Bodo,I., Javorka,L., Gyurman,A., Zenke,P., Egyed,B., Bartosiewicz,L., Choyke,A. and Zoldag,L. Genetic diversity and phylogenetics of the Hungarian Grey cattle breed based on mtDNA D-loop sequence variation. Unpublished
EU982258	Bos taurus	Grey	Hungary	Maroti-Agots,A., Bodo,I., Javorka,L., Gyurman,A., Zenke,P., Egyed,B., Bartosiewicz,L., Choyke,A. and Zoldag,L. Genetic diversity and phylogenetics of the Hungarian Grey cattle breed based on mtDNA D-loop sequence variation. Unpublished
EU982259	Bos taurus	Grey	Hungary	Maroti-Agots,A., Bodo,I., Javorka,L., Gyurman,A., Zenke,P., Egyed,B., Bartosiewicz,L., Choyke,A. and Zoldag,L. Genetic diversity and phylogenetics of the Hungarian Grey cattle breed based on mtDNA D-loop sequence variation. Unpublished
EU982260	Bos taurus	Grey	Hungary	Maroti-Agots,A., Bodo,I., Javorka,L., Gyurman,A., Zenke,P., Egyed,B., Bartosiewicz,L., Choyke,A. and Zoldag,L. Genetic diversity and phylogenetics of the Hungarian Grey cattle breed based on mtDNA D-loop sequence variation. Unpublished
EU982261	Bos taurus	Grey	Hungary	Maroti-Agots,A., Bodo,I., Javorka,L., Gyurman,A., Zenke,P., Egyed,B., Bartosiewicz,L., Choyke,A. and Zoldag,L. Genetic diversity and phylogenetics of the Hungarian Grey cattle breed based on mtDNA D-loop sequence variation. Unpublished
EU982262	Bos taurus	Grey	Hungary	Maroti-Agots,A., Bodo,I., Javorka,L., Gyurman,A., Zenke,P., Egyed,B., Bartosiewicz,L., Choyke,A. and Zoldag,L. Genetic diversity and phylogenetics of the Hungarian Grey cattle breed based on mtDNA D-loop sequence variation. Unpublished
EU982263	Bos taurus	Grey	Hungary	Maroti-Agots,A., Bodo,I., Javorka,L., Gyurman,A., Zenke,P., Egyed,B., Bartosiewicz,L., Choyke,A. and Zoldag,L. Genetic diversity and phylogenetics of the Hungarian Grey cattle breed based on mtDNA D-loop sequence variation. Unpublished
EU982264	Bos taurus	Grey	Hungary	Maroti-Agots,A., Bodo,I., Javorka,L., Gyurman,A., Zenke,P., Egyed,B., Bartosiewicz,L., Choyke,A. and Zoldag,L. Genetic diversity and phylogenetics of the Hungarian Grey cattle breed based on mtDNA D-loop sequence variation. Unpublished
EU982265	Bos taurus	Grey	Hungary	Maroti-Agots,A., Bodo,I., Javorka,L., Gyurman,A., Zenke,P., Egyed,B., Bartosiewicz,L., Choyke,A. and Zoldag,L. Genetic diversity and phylogenetics of the Hungarian Grey cattle breed based on mtDNA D-loop sequence variation. Unpublished
EU982266	Bos taurus	Grey	Hungary	Maroti-Agots,A., Bodo,I., Javorka,L., Gyurman,A., Zenke,P., Egyed,B., Bartosiewicz,L., Choyke,A. and Zoldag,L. Genetic diversity and phylogenetics of the Hungarian Grey cattle breed based on mtDNA D-loop sequence variation. Unpublished
EU982267	Bos taurus	Grey	Hungary	Maroti-Agots,A., Bodo,I., Javorka,L., Gyurman,A., Zenke,P., Egyed,B., Bartosiewicz,L., Choyke,A. and Zoldag,L. Genetic diversity and phylogenetics of the Hungarian Grey cattle breed based on mtDNA D-loop sequence variation. Unpublished
EU982268	Bos taurus	Grey	Hungary	Maroti-Agots,A., Bodo,I., Javorka,L., Gyurman,A., Zenke,P., Egyed,B., Bartosiewicz,L., Choyke,A. and Zoldag,L. Genetic diversity and phylogenetics of the Hungarian Grey cattle breed based on mtDNA D-loop sequence variation. Unpublished
EU982269	Bos taurus	Grey	Hungary	Maroti-Agots,A., Bodo,I., Javorka,L., Gyurman,A., Zenke,P., Egyed,B., Bartosiewicz,L., Choyke,A. and Zoldag,L. Genetic diversity and phylogenetics of the Hungarian Grey cattle breed based on mtDNA D-loop sequence variation. Unpublished
EU982270	Bos taurus	Grey	Hungary	Maroti-Agots,A., Bodo,I., Javorka,L., Gyurman,A., Zenke,P., Egyed,B., Bartosiewicz,L., Choyke,A. and Zoldag,L. Genetic diversity and phylogenetics of the Hungarian Grey cattle breed based on mtDNA D-loop sequence variation. Unpublished
EU982271	Bos taurus	Grey	Hungary	Maroti-Agots,A., Bodo,I., Javorka,L., Gyurman,A., Zenke,P., Egyed,B., Bartosiewicz,L., Choyke,A. and Zoldag,L. Genetic diversity and phylogenetics of the Hungarian Grey cattle breed based on mtDNA D-loop sequence variation. Unpublished
EU982272	Bos taurus	Grey	Hungary	Maroti-Agots,A., Bodo,I., Javorka,L., Gyurman,A., Zenke,P., Egyed,B., Bartosiewicz,L., Choyke,A. and Zoldag,L. Genetic diversity and phylogenetics of the Hungarian Grey cattle breed based on mtDNA D-loop sequence variation. Unpublished
EU982273	Bos taurus	Grey	Hungary	Maroti-Agots,A., Bodo,I., Javorka,L., Gyurman,A., Zenke,P., Egyed,B., Bartosiewicz,L., Choyke,A. and Zoldag,L. Genetic diversity and phylogenetics of the Hungarian Grey cattle breed based on mtDNA D-loop sequence variation. Unpublished
EU982274	Bos taurus	Grey	Hungary	Maroti-Agots,A., Bodo,I., Javorka,L., Gyurman,A., Zenke,P., Egyed,B., Bartosiewicz,L., Choyke,A. and Zoldag,L. Genetic diversity and phylogenetics of the Hungarian Grey cattle breed based on mtDNA D-loop sequence variation. Unpublished
EU982275	Bos taurus	Grey	Hungary	Maroti-Agots,A., Bodo,I., Javorka,L., Gyurman,A., Zenke,P., Egyed,B., Bartosiewicz,L., Choyke,A. and Zoldag,L. Genetic diversity and phylogenetics of the Hungarian Grey cattle breed based on mtDNA D-loop sequence variation. Unpublished
EU982276	Bos taurus	Grey	Hungary	Maroti-Agots,A., Bodo,I., Javorka,L., Gyurman,A., Zenke,P., Egyed,B., Bartosiewicz,L., Choyke,A. and Zoldag,L. Genetic diversity and phylogenetics of the Hungarian Grey cattle breed based on mtDNA D-loop sequence variation. Unpublished
EU982277	Bos taurus	Grey	Hungary	Maroti-Agots,A., Bodo,I., Javorka,L., Gyurman,A., Zenke,P., Egyed,B., Bartosiewicz,L., Choyke,A. and Zoldag,L. Genetic diversity and phylogenetics of the Hungarian Grey cattle breed based on mtDNA D-loop sequence variation. Unpublished
EU982278	Bos taurus	Grey	Hungary	Maroti-Agots,A., Bodo,I., Javorka,L., Gyurman,A., Zenke,P., Egyed,B., Bartosiewicz,L., Choyke,A. and Zoldag,L. Genetic diversity and phylogenetics of the Hungarian Grey cattle breed based on mtDNA D-loop sequence variation. Unpublished
EU982279	Bos taurus	Grey	Hungary	Maroti-Agots,A., Bodo,I., Javorka,L., Gyurman,A., Zenke,P., Egyed,B., Bartosiewicz,L., Choyke,A. and Zoldag,L. Genetic diversity and phylogenetics of the Hungarian Grey cattle breed based on mtDNA D-loop sequence variation. Unpublished
EU982280	Bos taurus	Grey	Hungary	Maroti-Agots,A., Bodo,I., Javorka,L., Gyurman,A., Zenke,P., Egyed,B., Bartosiewicz,L., Choyke,A. and Zoldag,L. Genetic diversity and phylogenetics of the Hungarian Grey cattle breed based on mtDNA D-loop sequence variation. Unpublished
EU982281	Bos taurus	Grey	Hungary	Maroti-Agots,A., Bodo,I., Javorka,L., Gyurman,A., Zenke,P., Egyed,B., Bartosiewicz,L., Choyke,A. and Zoldag,L. Genetic diversity and phylogenetics of the Hungarian Grey cattle breed based on mtDNA D-loop sequence variation. Unpublished
EU982282	Bos taurus	Grey	Hungary	Maroti-Agots,A., Bodo,I., Javorka,L., Gyurman,A., Zenke,P., Egyed,B., Bartosiewicz,L., Choyke,A. and Zoldag,L. Genetic diversity and phylogenetics of the Hungarian Grey cattle breed based on mtDNA D-loop sequence variation. Unpublished
EU982283	Bos taurus	Grey	Hungary	Maroti-Agots,A., Bodo,I., Javorka,L., Gyurman,A., Zenke,P., Egyed,B., Bartosiewicz,L., Choyke,A. and Zoldag,L. Genetic diversity and phylogenetics of the Hungarian Grey cattle breed based on mtDNA D-loop sequence variation. Unpublished
EU982284	Bos taurus	Grey	Hungary	Maroti-Agots,A., Bodo,I., Javorka,L., Gyurman,A., Zenke,P., Egyed,B., Bartosiewicz,L., Choyke,A. and Zoldag,L. Genetic diversity and phylogenetics of the Hungarian Grey cattle breed based on mtDNA D-loop sequence variation. Unpublished
EU982285	Bos taurus	Grey	Hungary	Maroti-Agots,A., Bodo,I., Javorka,L., Gyurman,A., Zenke,P., Egyed,B., Bartosiewicz,L., Choyke,A. and Zoldag,L. Genetic diversity and phylogenetics of the Hungarian Grey cattle breed based on mtDNA D-loop sequence variation. Unpublished
EU982286	Bos taurus	Grey	Hungary	Maroti-Agots,A., Bodo,I., Javorka,L., Gyurman,A., Zenke,P., Egyed,B., Bartosiewicz,L., Choyke,A. and Zoldag,L. Genetic diversity and phylogenetics of the Hungarian Grey cattle breed based on mtDNA D-loop sequence variation. Unpublished
EU982287	Bos taurus	Grey	Hungary	Maroti-Agots,A., Bodo,I., Javorka,L., Gyurman,A., Zenke,P., Egyed,B., Bartosiewicz,L., Choyke,A. and Zoldag,L. Genetic diversity and phylogenetics of the Hungarian Grey cattle breed based on mtDNA D-loop sequence variation. Unpublished
EU982288	Bos taurus	Grey	Hungary	Maroti-Agots,A., Bodo,I., Javorka,L., Gyurman,A., Zenke,P., Egyed,B., Bartosiewicz,L., Choyke,A. and Zoldag,L. Genetic diversity and phylogenetics of the Hungarian Grey cattle breed based on mtDNA D-loop sequence variation. Unpublished
EU982289	Bos taurus	Grey	Hungary	Maroti-Agots,A., Bodo,I., Javorka,L., Gyurman,A., Zenke,P., Egyed,B., Bartosiewicz,L., Choyke,A. and Zoldag,L. Genetic diversity and phylogenetics of the Hungarian Grey cattle breed based on mtDNA D-loop sequence variation. Unpublished
EU982290	Bos taurus	Grey	Hungary	Maroti-Agots,A., Bodo,I., Javorka,L., Gyurman,A., Zenke,P., Egyed,B., Bartosiewicz,L., Choyke,A. and Zoldag,L. Genetic diversity and phylogenetics of the Hungarian Grey cattle breed based on mtDNA D-loop sequence variation. Unpublished
FN556936	Bos taurus	Holstein	Israel	Yakobson,E. and Seroussi,E., Extended survey of D-loop diversity in Bos taurus mitochondrial DNA reveals that haplotypes exceed mutations by number despite reduced recombination, Unpublished
FN556937	Bos taurus	Holstein	Israel	Yakobson,E. and Seroussi,E., Extended survey of D-loop diversity in Bos taurus mitochondrial DNA reveals that haplotypes exceed mutations by number despite reduced recombination, Unpublished
FN556938	Bos taurus	Holstein	Israel	Yakobson,E. and Seroussi,E., Extended survey of D-loop diversity in Bos taurus mitochondrial DNA reveals that haplotypes exceed mutations by number despite reduced recombination, Unpublished
FN556939	Bos taurus	Holstein	Israel	Yakobson,E. and Seroussi,E., Extended survey of D-loop diversity in Bos taurus mitochondrial DNA reveals that haplotypes exceed mutations by number despite reduced recombination, Unpublished
FN556940	Bos taurus	Holstein	Israel	Yakobson,E. and Seroussi,E., Extended survey of D-loop diversity in Bos taurus mitochondrial DNA reveals that haplotypes exceed mutations by number despite reduced recombination, Unpublished
FN556941	Bos taurus	Holstein	Israel	Yakobson,E. and Seroussi,E., Extended survey of D-loop diversity in Bos taurus mitochondrial DNA reveals that haplotypes exceed mutations by number despite reduced recombination, Unpublished
FN556942	Bos taurus	Holstein	Israel	Yakobson,E. and Seroussi,E., Extended survey of D-loop diversity in Bos taurus mitochondrial DNA reveals that haplotypes exceed mutations by number despite reduced recombination, Unpublished
FN556943	Bos taurus	Holstein	Israel	Yakobson,E. and Seroussi,E., Extended survey of D-loop diversity in Bos taurus mitochondrial DNA reveals that haplotypes exceed mutations by number despite reduced recombination, Unpublished
FN556944	Bos taurus	Holstein	Israel	Yakobson,E. and Seroussi,E., Extended survey of D-loop diversity in Bos taurus mitochondrial DNA reveals that haplotypes exceed mutations by number despite reduced recombination, Unpublished
FN556945	Bos taurus	Holstein	Israel	Yakobson,E. and Seroussi,E., Extended survey of D-loop diversity in Bos taurus mitochondrial DNA reveals that haplotypes exceed mutations by number despite reduced recombination, Unpublished
FN556946	Bos taurus	Holstein	Israel	Yakobson,E. and Seroussi,E., Extended survey of D-loop diversity in Bos taurus mitochondrial DNA reveals that haplotypes exceed mutations by number despite reduced recombination, Unpublished
FN556947	Bos taurus	Holstein	Israel	Yakobson,E. and Seroussi,E., Extended survey of D-loop diversity in Bos taurus mitochondrial DNA reveals that haplotypes exceed mutations by number despite reduced recombination, Unpublished
FN556948	Bos taurus	Holstein	Israel	Yakobson,E. and Seroussi,E., Extended survey of D-loop diversity in Bos taurus mitochondrial DNA reveals that haplotypes exceed mutations by number despite reduced recombination, Unpublished
FN556949	Bos taurus	Holstein	Israel	Yakobson,E. and Seroussi,E., Extended survey of D-loop diversity in Bos taurus mitochondrial DNA reveals that haplotypes exceed mutations by number despite reduced recombination, Unpublished
FN556950	Bos taurus	Holstein	Israel	Yakobson,E. and Seroussi,E., Extended survey of D-loop diversity in Bos taurus mitochondrial DNA reveals that haplotypes exceed mutations by number despite reduced recombination, Unpublished
FN556951	Bos taurus	Holstein	Israel	Yakobson,E. and Seroussi,E., Extended survey of D-loop diversity in Bos taurus mitochondrial DNA reveals that haplotypes exceed mutations by number despite reduced recombination, Unpublished
FN556952	Bos taurus	Holstein	Israel	Yakobson,E. and Seroussi,E., Extended survey of D-loop diversity in Bos taurus mitochondrial DNA reveals that haplotypes exceed mutations by number despite reduced recombination, Unpublished
FN556953	Bos taurus	Holstein	Israel	Yakobson,E. and Seroussi,E., Extended survey of D-loop diversity in Bos taurus mitochondrial DNA reveals that haplotypes exceed mutations by number despite reduced recombination, Unpublished
FN556954	Bos taurus	Holstein	Israel	Yakobson,E. and Seroussi,E., Extended survey of D-loop diversity in Bos taurus mitochondrial DNA reveals that haplotypes exceed mutations by number despite reduced recombination, Unpublished
FN556955	Bos taurus	Holstein	Israel	Yakobson,E. and Seroussi,E., Extended survey of D-loop diversity in Bos taurus mitochondrial DNA reveals that haplotypes exceed mutations by number despite reduced recombination, Unpublished
FN556956	Bos taurus	Holstein	Israel	Yakobson,E. and Seroussi,E., Extended survey of D-loop diversity in Bos taurus mitochondrial DNA reveals that haplotypes exceed mutations by number despite reduced recombination, Unpublished
FN556957	Bos taurus	Holstein	Israel	Yakobson,E. and Seroussi,E., Extended survey of D-loop diversity in Bos taurus mitochondrial DNA reveals that haplotypes exceed mutations by number despite reduced recombination, Unpublished
FN556958	Bos taurus	Holstein	Israel	Yakobson,E. and Seroussi,E., Extended survey of D-loop diversity in Bos taurus mitochondrial DNA reveals that haplotypes exceed mutations by number despite reduced recombination, Unpublished
FN556959	Bos taurus	Holstein	Israel	Yakobson,E. and Seroussi,E., Extended survey of D-loop diversity in Bos taurus mitochondrial DNA reveals that haplotypes exceed mutations by number despite reduced recombination, Unpublished
FN556960	Bos taurus	Holstein	Israel	Yakobson,E. and Seroussi,E., Extended survey of D-loop diversity in Bos taurus mitochondrial DNA reveals that haplotypes exceed mutations by number despite reduced recombination, Unpublished
FN556961	Bos taurus	Holstein	Israel	Yakobson,E. and Seroussi,E., Extended survey of D-loop diversity in Bos taurus mitochondrial DNA reveals that haplotypes exceed mutations by number despite reduced recombination, Unpublished
FN556962	Bos taurus	Holstein	Israel	Yakobson,E. and Seroussi,E., Extended survey of D-loop diversity in Bos taurus mitochondrial DNA reveals that haplotypes exceed mutations by number despite reduced recombination, Unpublished
FN556963	Bos taurus	Holstein	Israel	Yakobson,E. and Seroussi,E., Extended survey of D-loop diversity in Bos taurus mitochondrial DNA reveals that haplotypes exceed mutations by number despite reduced recombination, Unpublished
FN556964	Bos taurus	Holstein	Israel	Yakobson,E. and Seroussi,E., Extended survey of D-loop diversity in Bos taurus mitochondrial DNA reveals that haplotypes exceed mutations by number despite reduced recombination, Unpublished
FN556965	Bos taurus	Holstein	France	Yakobson,E. and Seroussi,E., Extended survey of D-loop diversity in Bos taurus mitochondrial DNA reveals that haplotypes exceed mutations by number despite reduced recombination, Unpublished
FN556966	Bos taurus	Holstein	Denmark	Yakobson,E. and Seroussi,E., Extended survey of D-loop diversity in Bos taurus mitochondrial DNA reveals that haplotypes exceed mutations by number despite reduced recombination, Unpublished
FN556967	Bos taurus	Holstein	Canada	Yakobson,E. and Seroussi,E., Extended survey of D-loop diversity in Bos taurus mitochondrial DNA reveals that haplotypes exceed mutations by number despite reduced recombination, Unpublished
FN556968	Bos taurus	Holstein	Netherlands	Yakobson,E. and Seroussi,E., Extended survey of D-loop diversity in Bos taurus mitochondrial DNA reveals that haplotypes exceed mutations by number despite reduced recombination, Unpublished
FN556969	Bos taurus	Holstein	Netherlands	Yakobson,E. and Seroussi,E., Extended survey of D-loop diversity in Bos taurus mitochondrial DNA reveals that haplotypes exceed mutations by number despite reduced recombination, Unpublished
FN556970	Bos taurus	Holstein	Netherlands	Yakobson,E. and Seroussi,E., Extended survey of D-loop diversity in Bos taurus mitochondrial DNA reveals that haplotypes exceed mutations by number despite reduced recombination, Unpublished
FN556971	Bos taurus	Holstein	Netherlands	Yakobson,E. and Seroussi,E., Extended survey of D-loop diversity in Bos taurus mitochondrial DNA reveals that haplotypes exceed mutations by number despite reduced recombination, Unpublished
FN556972	Bos taurus	Holstein	USA	Yakobson,E. and Seroussi,E., Extended survey of D-loop diversity in Bos taurus mitochondrial DNA reveals that haplotypes exceed mutations by number despite reduced recombination, Unpublished
FN556973	Bos taurus	Holstein	Netherlands	Yakobson,E. and Seroussi,E., Extended survey of D-loop diversity in Bos taurus mitochondrial DNA reveals that haplotypes exceed mutations by number despite reduced recombination, Unpublished
FN556974	Bos taurus	Holstein	USA	Yakobson,E. and Seroussi,E., Extended survey of D-loop diversity in Bos taurus mitochondrial DNA reveals that haplotypes exceed mutations by number despite reduced recombination, Unpublished
FN556975	Bos taurus	Holstein	USA	Yakobson,E. and Seroussi,E., Extended survey of D-loop diversity in Bos taurus mitochondrial DNA reveals that haplotypes exceed mutations by number despite reduced recombination, Unpublished
FN556976	Bos taurus	Holstein	USA	Yakobson,E. and Seroussi,E., Extended survey of D-loop diversity in Bos taurus mitochondrial DNA reveals that haplotypes exceed mutations by number despite reduced recombination, Unpublished
FN556977	Bos taurus	Holstein	USA	Yakobson,E. and Seroussi,E., Extended survey of D-loop diversity in Bos taurus mitochondrial DNA reveals that haplotypes exceed mutations by number despite reduced recombination, Unpublished
FN556978	Bos taurus	Holstein	Netherlands	Yakobson,E. and Seroussi,E., Extended survey of D-loop diversity in Bos taurus mitochondrial DNA reveals that haplotypes exceed mutations by number despite reduced recombination, Unpublished
FN556979	Bos taurus	Holstein	Netherlands	Yakobson,E. and Seroussi,E., Extended survey of D-loop diversity in Bos taurus mitochondrial DNA reveals that haplotypes exceed mutations by number despite reduced recombination, Unpublished
FN556980	Bos taurus	Holstein	USA	Yakobson,E. and Seroussi,E., Extended survey of D-loop diversity in Bos taurus mitochondrial DNA reveals that haplotypes exceed mutations by number despite reduced recombination, Unpublished
FN556981	Bos taurus	Holstein	Netherlands	Yakobson,E. and Seroussi,E., Extended survey of D-loop diversity in Bos taurus mitochondrial DNA reveals that haplotypes exceed mutations by number despite reduced recombination, Unpublished
FN556982	Bos taurus	Holstein	Italy	Yakobson,E. and Seroussi,E., Extended survey of D-loop diversity in Bos taurus mitochondrial DNA reveals that haplotypes exceed mutations by number despite reduced recombination, Unpublished
FN556983	Bos taurus	Holstein	USA	Yakobson,E. and Seroussi,E., Extended survey of D-loop diversity in Bos taurus mitochondrial DNA reveals that haplotypes exceed mutations by number despite reduced recombination, Unpublished
FN556984	Bos taurus	Holstein	Netherlands	Yakobson,E. and Seroussi,E., Extended survey of D-loop diversity in Bos taurus mitochondrial DNA reveals that haplotypes exceed mutations by number despite reduced recombination, Unpublished
FN556985	Bos taurus	Holstein	USA	Yakobson,E. and Seroussi,E., Extended survey of D-loop diversity in Bos taurus mitochondrial DNA reveals that haplotypes exceed mutations by number despite reduced recombination, Unpublished
FN557366	Bos taurus	Holstein	Germany	Yakobson,E. and Seroussi,E., Extended survey of D-loop diversity in Bos taurus mitochondrial DNA reveals that haplotypes exceed mutations by number despite reduced recombination, Unpublished
FN557367	Bos taurus	Holstein	Germany	Yakobson,E. and Seroussi,E., Extended survey of D-loop diversity in Bos taurus mitochondrial DNA reveals that haplotypes exceed mutations by number despite reduced recombination, Unpublished
FN557368	Bos taurus	Holstein	Netherlands	Yakobson,E. and Seroussi,E., Extended survey of D-loop diversity in Bos taurus mitochondrial DNA reveals that haplotypes exceed mutations by number despite reduced recombination, Unpublished
FN557369	Bos taurus	Holstein	USA	Yakobson,E. and Seroussi,E., Extended survey of D-loop diversity in Bos taurus mitochondrial DNA reveals that haplotypes exceed mutations by number despite reduced recombination, Unpublished
FN557370	Bos taurus	Holstein	France	Yakobson,E. and Seroussi,E., Extended survey of D-loop diversity in Bos taurus mitochondrial DNA reveals that haplotypes exceed mutations by number despite reduced recombination, Unpublished
FN557371	Bos taurus	Holstein	Netherlands	Yakobson,E. and Seroussi,E., Extended survey of D-loop diversity in Bos taurus mitochondrial DNA reveals that haplotypes exceed mutations by number despite reduced recombination, Unpublished
FN557372	Bos taurus	Holstein	Germany	Yakobson,E. and Seroussi,E., Extended survey of D-loop diversity in Bos taurus mitochondrial DNA reveals that haplotypes exceed mutations by number despite reduced recombination, Unpublished
FN557373	Bos taurus	Holstein	Germany	Yakobson,E. and Seroussi,E., Extended survey of D-loop diversity in Bos taurus mitochondrial DNA reveals that haplotypes exceed mutations by number despite reduced recombination, Unpublished
FN557374	Bos taurus	Holstein	Denmark	Yakobson,E. and Seroussi,E., Extended survey of D-loop diversity in Bos taurus mitochondrial DNA reveals that haplotypes exceed mutations by number despite reduced recombination, Unpublished
FN562588	Bos taurus	Angus	Israel	Yakobson,E. and Seroussi,E., Extended survey of D-loop diversity in Bos taurus mitochondrial DNA reveals that haplotypes exceed mutations by number despite reduced recombination, Unpublished
FN562599	Bos taurus	Angus	Israel	Yakobson,E. and Seroussi,E., Extended survey of D-loop diversity in Bos taurus mitochondrial DNA reveals that haplotypes exceed mutations by number despite reduced recombination, Unpublished
FN557424	Bos taurus	Charolais	Israel	Yakobson,E. and Seroussi,E., Extended survey of D-loop diversity in Bos taurus mitochondrial DNA reveals that haplotypes exceed mutations by number despite reduced recombination, Unpublished
FN562648	Bos taurus	Holstein	Israel	Yakobson,E. and Seroussi,E., Extended survey of D-loop diversity in Bos taurus mitochondrial DNA reveals that haplotypes exceed mutations by number despite reduced recombination, Unpublished
FN557401	Bos taurus	Holstein	Israel	Yakobson,E. and Seroussi,E., Extended survey of D-loop diversity in Bos taurus mitochondrial DNA reveals that haplotypes exceed mutations by number despite reduced recombination, Unpublished
FN557432	Bos taurus	Hereford	Israel	Yakobson,E. and Seroussi,E., Extended survey of D-loop diversity in Bos taurus mitochondrial DNA reveals that haplotypes exceed mutations by number despite reduced recombination, Unpublished
DQ124377	Bos taurus	Korean cattle	Korea	Shin,H.D. and Kim,L.H., Bos taurus mitochondrion, complete genome sequence of Korean cattle, beef cattle and Holstein-Friesian, Unpublish	T4
DQ124382	Bos taurus	Korean cattle	Korea	Shin,H.D. and Kim,L.H., Bos taurus mitochondrion, complete genome sequence of Korean cattle, beef cattle and Holstein-Friesian, Unpublish	T3
DQ124383	Bos taurus	Korean cattle	Korea	Shin,H.D. and Kim,L.H., Bos taurus mitochondrion, complete genome sequence of Korean cattle, beef cattle and Holstein-Friesian, Unpublish	T2
EU177844	Bos taurus	Maremmana	Italy	Achilli,A., Olivieri,A., Pellecchia,M., Uboldi,C., Colli,L.,Al-Zahery,N., Accetturo,M., Pala,M., Kashani,B.H., Perego,U.A.,Battaglia,V., Fornarino,S., Kalamati,J., Houshmand,M., Negrini,R., Semino,O., Richards,M., Macaulay,V., Ferretti,L., Bandelt,H.J., Ajmone-Marsan,P. and Torroni,A., Mitochondrial genomes of extinct aurochs survive in domestic cattle, Curr. Biol. 18 (4), R157-R158 (2008)	T1a
FJ971087	Bos taurus	Romagnola	Italy	Achilli,A., Bonfiglio,S., Olivieri,A., Malusa,A., Pala,M., Hooshiar Kashani,B., Perego,U.A., Ajmone-Marsan,P., Liotta,L., Semino,O., Bandelt,H.-J., Ferretti,L. and Torroni,A., The Multifaceted Origin of Taurine Cattle Reflected by the Mitochondrial Genome, Unpublished	R
FJ971080	Bos taurus	Romagnola	Italy	Achilli,A., Bonfiglio,S., Olivieri,A., Malusa,A., Pala,M., Hooshiar Kashani,B., Perego,U.A., Ajmone-Marsan,P., Liotta,L., Semino,O., Bandelt,H.-J., Ferretti,L. and Torroni,A., The Multifaceted Origin of Taurine Cattle Reflected by the Mitochondrial Genome, Unpublished	Q
EU177852	Bos taurus	Greek	Greece	Achilli,A., Olivieri,A., Pellecchia,M., Uboldi,C., Colli,L.,Al-Zahery,N., Accetturo,M., Pala,M., Kashani,B.H., Perego,U.A.,Battaglia,V., Fornarino,S., Kalamati,J., Houshmand,M., Negrini,R., Semino,O., Richards,M., Macaulay,V., Ferretti,L., Bandelt,H.J., Ajmone-Marsan,P. and Torroni,A., Mitochondrial genomes of extinct aurochs survive in domestic cattle, Curr. Biol. 18 (4), R157-R158 (2008)	T2
EU177830	Bos taurus	Podolica	Italy	Achilli,A., Olivieri,A., Pellecchia,M., Uboldi,C., Colli,L.,Al-Zahery,N., Accetturo,M., Pala,M., Kashani,B.H., Perego,U.A.,Battaglia,V., Fornarino,S., Kalamati,J., Houshmand,M., Negrini,R., Semino,O., Richards,M., Macaulay,V., Ferretti,L., Bandelt,H.J., Ajmone-Marsan,P. and Torroni,A., Mitochondrial genomes of extinct aurochs survive in domestic cattle, Curr. Biol. 18 (4), R157-R158 (2008)	T3
EU177843	Bos taurus	Podolica	Italy	Achilli,A., Olivieri,A., Pellecchia,M., Uboldi,C., Colli,L.,Al-Zahery,N., Accetturo,M., Pala,M., Kashani,B.H., Perego,U.A.,Battaglia,V., Fornarino,S., Kalamati,J., Houshmand,M., Negrini,R., Semino,O., Richards,M., Macaulay,V., Ferretti,L., Bandelt,H.J., Ajmone-Marsan,P. and Torroni,A., Mitochondrial genomes of extinct aurochs survive in domestic cattle, Curr. Biol. 18 (4), R157-R158 (2008)	T1
AY676860	Bos taurus	Galbvieh		Shahid,S.A., Khan,S., Feng,D. and Johnson,G.S., Sequence Diversity in the Bos taurus Mitochondrial Genome, Unpublished	T3
AY676855	Bos taurus	Simmental-X		Shahid,S.A., Khan,S., Feng,D. and Johnson,G.S., Sequence Diversity in the Bos taurus Mitochondrial Genome, Unpublished
AF492351	Bos taurus	Fleckvieh		Hiendleder,S., Lewalski,H. and Janke,A., Complete mitochondrial genomes of Bos taurus and Bos indicus provide new insights into intra-species variation, taxonomy and domestication, Cytogenet. Genome Res. 120 (1-2), 150-156 (2008)	T3
AF022916	Bos taurus	Simmental	Austria	Steinborn,R., Muller,M. and Brem,G., Genetic variation in functionally important domains of the bovine mtDNA control region, Biochim. Biophys. Acta 1397 (3), 295-304 (1998)
AF022918	Bos taurus	Simmental	Austria	Steinborn,R., Muller,M. and Brem,G., Genetic variation in functionally important domains of the bovine mtDNA control region, Biochim. Biophys. Acta 1397 (3), 295-304 (1998)
AF022919	Bos taurus	Simmental	Austria	Steinborn,R., Muller,M. and Brem,G., Genetic variation in functionally important domains of the bovine mtDNA control region, Biochim. Biophys. Acta 1397 (3), 295-304 (1998)
AF022920	Bos taurus	Simmental	Austria	Steinborn,R., Muller,M. and Brem,G., Genetic variation in functionally important domains of the bovine mtDNA control region, Biochim. Biophys. Acta 1397 (3), 295-304 (1998)
AF022921	Bos taurus	Simmental	Austria	Steinborn,R., Muller,M. and Brem,G., Genetic variation in functionally important domains of the bovine mtDNA control region, Biochim. Biophys. Acta 1397 (3), 295-304 (1998)
AF022922	Bos taurus	Simmental	Austria	Steinborn,R., Muller,M. and Brem,G., Genetic variation in functionally important domains of the bovine mtDNA control region, Biochim. Biophys. Acta 1397 (3), 295-304 (1998)
AF022923	Bos taurus	Simmental	Austria	Steinborn,R., Muller,M. and Brem,G., Genetic variation in functionally important domains of the bovine mtDNA control region, Biochim. Biophys. Acta 1397 (3), 295-304 (1998)
AF022924	Bos taurus	Simmental	Austria	Steinborn,R., Muller,M. and Brem,G., Genetic variation in functionally important domains of the bovine mtDNA control region, Biochim. Biophys. Acta 1397 (3), 295-304 (1998)
AF034438	Bos taurus	Brown Swiss		Smith,L.C. and Moquin,L.,Brown Swiss bull mtDNA sequences for the control region (d-loop) and flanking tRNA genes, Unpublished
AF034442	Bos taurus	Simmental		Smith,L.C. and Moquin,L., Simmental bull mtDNA sequences for the control region (d-loop) and flanking tRNA genes, Unpublished
AF016072	Bos taurus	Brown Swiss		Hansen,C., Shrestha,J.N.B., Parker,R.J., Crow,G.H., McAlpine,P.J. and Derr,J.N., Mitochondrial D-loop sequence variation within and among Canadienne, Holstein, Jersey and Brown Swiss cattle, Unpublished
AF016073	Bos taurus	Brown Swiss		Hansen,C., Shrestha,J.N.B., Parker,R.J., Crow,G.H., McAlpine,P.J. and Derr,J.N., Mitochondrial D-loop sequence variation within and among Canadienne, Holstein, Jersey and Brown Swiss cattle, Unpublished
AF016074	Bos taurus	Brown Swiss		Hansen,C., Shrestha,J.N.B., Parker,R.J., Crow,G.H., McAlpine,P.J. and Derr,J.N., Mitochondrial D-loop sequence variation within and among Canadienne, Holstein, Jersey and Brown Swiss cattle, Unpublished
AF016075	Bos taurus	Brown Swiss		Hansen,C., Shrestha,J.N.B., Parker,R.J., Crow,G.H., McAlpine,P.J. and Derr,J.N., Mitochondrial D-loop sequence variation within and among Canadienne, Holstein, Jersey and Brown Swiss cattle, Unpublished
AF016076	Bos taurus	Brown Swiss		Hansen,C., Shrestha,J.N.B., Parker,R.J., Crow,G.H., McAlpine,P.J. and Derr,J.N., Mitochondrial D-loop sequence variation within and among Canadienne, Holstein, Jersey and Brown Swiss cattle, Unpublished
AF016077	Bos taurus	Brown Swiss		Hansen,C., Shrestha,J.N.B., Parker,R.J., Crow,G.H., McAlpine,P.J. and Derr,J.N., Mitochondrial D-loop sequence variation within and among Canadienne, Holstein, Jersey and Brown Swiss cattle, Unpublished
AF016078	Bos taurus	Brown Swiss		Hansen,C., Shrestha,J.N.B., Parker,R.J., Crow,G.H., McAlpine,P.J. and Derr,J.N., Mitochondrial D-loop sequence variation within and among Canadienne, Holstein, Jersey and Brown Swiss cattle, Unpublished
GQ129208	Bos taurus	Ukrainian grey		Zeyland,J., Lipinski,D., Nowak,A., Szalata,M., Dzieduszycki,A.M., Ryba,M.S. and Slomski,R., Unpublished	T3a
GQ129207	Bos taurus	Hungarian Grey		Zeyland,J., Lipinski,D., Nowak,A., Szalata,M., Dzieduszycki,A.M., Ryba,M.S. and Slomski,R., Unpublished	T3
U92230	Bos taurus	Simmental	Austria	Steinborn,R., Muller,M. and Brem,G., Genetic variation in functionally important domains of the bovine mtDNA control region, Biochim. Biophys. Acta 1397 (3), 295-304 (1998)
U92231	Bos taurus	Simmental	Austria	Steinborn,R., Muller,M. and Brem,G., Genetic variation in functionally important domains of the bovine mtDNA control region, Biochim. Biophys. Acta 1397 (3), 295-304 (1998)
U92232	Bos taurus	Simmental	Austria	Steinborn,R., Muller,M. and Brem,G., Genetic variation in functionally important domains of the bovine mtDNA control region, Biochim. Biophys. Acta 1397 (3), 295-304 (1998)
U92233	Bos taurus	Simmental	Austria	Steinborn,R., Muller,M. and Brem,G., Genetic variation in functionally important domains of the bovine mtDNA control region, Biochim. Biophys. Acta 1397 (3), 295-304 (1998)
U92234	Bos taurus	Simmental	Austria	Steinborn,R., Muller,M. and Brem,G., Genetic variation in functionally important domains of the bovine mtDNA control region, Biochim. Biophys. Acta 1397 (3), 295-304 (1998)
U92235	Bos taurus	Simmental	Austria	Steinborn,R., Muller,M. and Brem,G., Genetic variation in functionally important domains of the bovine mtDNA control region, Biochim. Biophys. Acta 1397 (3), 295-304 (1998)
U92236	Bos taurus	Simmental	Austria	Steinborn,R., Muller,M. and Brem,G., Genetic variation in functionally important domains of the bovine mtDNA control region, Biochim. Biophys. Acta 1397 (3), 295-304 (1998)
U92237	Bos taurus	Simmental	Austria	Steinborn,R., Muller,M. and Brem,G., Genetic variation in functionally important domains of the bovine mtDNA control region, Biochim. Biophys. Acta 1397 (3), 295-304 (1998)
U92238	Bos taurus	Simmental	Austria	Steinborn,R., Muller,M. and Brem,G., Genetic variation in functionally important domains of the bovine mtDNA control region, Biochim. Biophys. Acta 1397 (3), 295-304 (1998)
U92239	Bos taurus	Simmental	Austria	Steinborn,R., Muller,M. and Brem,G., Genetic variation in functionally important domains of the bovine mtDNA control region, Biochim. Biophys. Acta 1397 (3), 295-304 (1998)
U92240	Bos taurus	Simmental	Austria	Steinborn,R., Muller,M. and Brem,G., Genetic variation in functionally important domains of the bovine mtDNA control region, Biochim. Biophys. Acta 1397 (3), 295-304 (1998)
U92241	Bos taurus	Simmental	Austria	Steinborn,R., Muller,M. and Brem,G., Genetic variation in functionally important domains of the bovine mtDNA control region, Biochim. Biophys. Acta 1397 (3), 295-304 (1998)
U92242	Bos taurus	Simmental	Austria	Steinborn,R., Muller,M. and Brem,G., Genetic variation in functionally important domains of the bovine mtDNA control region, Biochim. Biophys. Acta 1397 (3), 295-304 (1998)
U92243	Bos taurus	Simmental	Austria	Steinborn,R., Muller,M. and Brem,G., Genetic variation in functionally important domains of the bovine mtDNA control region, Biochim. Biophys. Acta 1397 (3), 295-304 (1998)
U92244	Bos taurus	German Brown	Austria	Steinborn,R., Muller,M. and Brem,G., Genetic variation in functionally important domains of the bovine mtDNA control region, Biochim. Biophys. Acta 1397 (3), 295-304 (1998)
FN562610	Bos taurus	Simmental	Israel	Yakobson,E. and Seroussi,E., Extended survey of D-loop diversity in Bos taurus mitochondrial DNA reveals that haplotypes exceed mutations by number despite reduced recombination, Unpublished
FN562611	Bos taurus	Simmental	Israel	Yakobson,E. and Seroussi,E., Extended survey of D-loop diversity in Bos taurus mitochondrial DNA reveals that haplotypes exceed mutations by number despite reduced recombination, Unpublished
FN562612	Bos taurus	Simmental	Israel	Yakobson,E. and Seroussi,E., Extended survey of D-loop diversity in Bos taurus mitochondrial DNA reveals that haplotypes exceed mutations by number despite reduced recombination, Unpublished
FN562613	Bos taurus	Simmental	Israel	Yakobson,E. and Seroussi,E., Extended survey of D-loop diversity in Bos taurus mitochondrial DNA reveals that haplotypes exceed mutations by number despite reduced recombination, Unpublished
FN562614	Bos taurus	Simmental	Israel	Yakobson,E. and Seroussi,E., Extended survey of D-loop diversity in Bos taurus mitochondrial DNA reveals that haplotypes exceed mutations by number despite reduced recombination, Unpublished
FN562615	Bos taurus	Simmental	Israel	Yakobson,E. and Seroussi,E., Extended survey of D-loop diversity in Bos taurus mitochondrial DNA reveals that haplotypes exceed mutations by number despite reduced recombination, Unpublished
FN562616	Bos taurus	Simmental	Israel	Yakobson,E. and Seroussi,E., Extended survey of D-loop diversity in Bos taurus mitochondrial DNA reveals that haplotypes exceed mutations by number despite reduced recombination, Unpublished
FN562617	Bos taurus	Simmental	Israel	Yakobson,E. and Seroussi,E., Extended survey of D-loop diversity in Bos taurus mitochondrial DNA reveals that haplotypes exceed mutations by number despite reduced recombination, Unpublished
FN562618	Bos taurus	Simmental	Israel	Yakobson,E. and Seroussi,E., Extended survey of D-loop diversity in Bos taurus mitochondrial DNA reveals that haplotypes exceed mutations by number despite reduced recombination, Unpublished
FN562619	Bos taurus	Simmental	Israel	Yakobson,E. and Seroussi,E., Extended survey of D-loop diversity in Bos taurus mitochondrial DNA reveals that haplotypes exceed mutations by number despite reduced recombination, Unpublished
FN562620	Bos taurus	Simmental	Israel	Yakobson,E. and Seroussi,E., Extended survey of D-loop diversity in Bos taurus mitochondrial DNA reveals that haplotypes exceed mutations by number despite reduced recombination, Unpublished
FN562621	Bos taurus	Simmental	Israel	Yakobson,E. and Seroussi,E., Extended survey of D-loop diversity in Bos taurus mitochondrial DNA reveals that haplotypes exceed mutations by number despite reduced recombination, Unpublished
FN562622	Bos taurus	Simmental	Israel	Yakobson,E. and Seroussi,E., Extended survey of D-loop diversity in Bos taurus mitochondrial DNA reveals that haplotypes exceed mutations by number despite reduced recombination, Unpublished
FN562623	Bos taurus	Simmental	Israel	Yakobson,E. and Seroussi,E., Extended survey of D-loop diversity in Bos taurus mitochondrial DNA reveals that haplotypes exceed mutations by number despite reduced recombination, Unpublished
FN562624	Bos taurus	Simmental	Israel	Yakobson,E. and Seroussi,E., Extended survey of D-loop diversity in Bos taurus mitochondrial DNA reveals that haplotypes exceed mutations by number despite reduced recombination, Unpublished
FN562625	Bos taurus	Simmental	Israel	Yakobson,E. and Seroussi,E., Extended survey of D-loop diversity in Bos taurus mitochondrial DNA reveals that haplotypes exceed mutations by number despite reduced recombination, Unpublished
FN562587	Bos taurus	Angus	Israel	Yakobson,E. and Seroussi,E., Extended survey of D-loop diversity in Bos taurus mitochondrial DNA reveals that haplotypes exceed mutations by number despite reduced recombination, Unpublished
FN562589	Bos taurus	Angus	Israel	Yakobson,E. and Seroussi,E., Extended survey of D-loop diversity in Bos taurus mitochondrial DNA reveals that haplotypes exceed mutations by number despite reduced recombination, Unpublished
FN562590	Bos taurus	Angus	Israel	Yakobson,E. and Seroussi,E., Extended survey of D-loop diversity in Bos taurus mitochondrial DNA reveals that haplotypes exceed mutations by number despite reduced recombination, Unpublished
FN562591	Bos taurus	Angus	Israel	Yakobson,E. and Seroussi,E., Extended survey of D-loop diversity in Bos taurus mitochondrial DNA reveals that haplotypes exceed mutations by number despite reduced recombination, Unpublished
FN562592	Bos taurus	Angus	Israel	Yakobson,E. and Seroussi,E., Extended survey of D-loop diversity in Bos taurus mitochondrial DNA reveals that haplotypes exceed mutations by number despite reduced recombination, Unpublished
FN562593	Bos taurus	Angus	Israel	Yakobson,E. and Seroussi,E., Extended survey of D-loop diversity in Bos taurus mitochondrial DNA reveals that haplotypes exceed mutations by number despite reduced recombination, Unpublished
FN562594	Bos taurus	Angus	Israel	Yakobson,E. and Seroussi,E., Extended survey of D-loop diversity in Bos taurus mitochondrial DNA reveals that haplotypes exceed mutations by number despite reduced recombination, Unpublished
FN562595	Bos taurus	Angus	Israel	Yakobson,E. and Seroussi,E., Extended survey of D-loop diversity in Bos taurus mitochondrial DNA reveals that haplotypes exceed mutations by number despite reduced recombination, Unpublished
FN562596	Bos taurus	Angus	Israel	Yakobson,E. and Seroussi,E., Extended survey of D-loop diversity in Bos taurus mitochondrial DNA reveals that haplotypes exceed mutations by number despite reduced recombination, Unpublished
FN562597	Bos taurus	Angus	Israel	Yakobson,E. and Seroussi,E., Extended survey of D-loop diversity in Bos taurus mitochondrial DNA reveals that haplotypes exceed mutations by number despite reduced recombination, Unpublished
FN562598	Bos taurus	Angus	Israel	Yakobson,E. and Seroussi,E., Extended survey of D-loop diversity in Bos taurus mitochondrial DNA reveals that haplotypes exceed mutations by number despite reduced recombination, Unpublished
FN562600	Bos taurus	Angus	Israel	Yakobson,E. and Seroussi,E., Extended survey of D-loop diversity in Bos taurus mitochondrial DNA reveals that haplotypes exceed mutations by number despite reduced recombination, Unpublished
FN562601	Bos taurus	Angus	Israel	Yakobson,E. and Seroussi,E., Extended survey of D-loop diversity in Bos taurus mitochondrial DNA reveals that haplotypes exceed mutations by number despite reduced recombination, Unpublished
FN562602	Bos taurus	Angus	Israel	Yakobson,E. and Seroussi,E., Extended survey of D-loop diversity in Bos taurus mitochondrial DNA reveals that haplotypes exceed mutations by number despite reduced recombination, Unpublished
FN562603	Bos taurus	Angus	Israel	Yakobson,E. and Seroussi,E., Extended survey of D-loop diversity in Bos taurus mitochondrial DNA reveals that haplotypes exceed mutations by number despite reduced recombination, Unpublished
FN562604	Bos taurus	Angus	Israel	Yakobson,E. and Seroussi,E., Extended survey of D-loop diversity in Bos taurus mitochondrial DNA reveals that haplotypes exceed mutations by number despite reduced recombination, Unpublished
FN562605	Bos taurus	Angus	Israel	Yakobson,E. and Seroussi,E., Extended survey of D-loop diversity in Bos taurus mitochondrial DNA reveals that haplotypes exceed mutations by number despite reduced recombination, Unpublished
FN562606	Bos taurus	Angus	Israel	Yakobson,E. and Seroussi,E., Extended survey of D-loop diversity in Bos taurus mitochondrial DNA reveals that haplotypes exceed mutations by number despite reduced recombination, Unpublished
FN562607	Bos taurus	Angus	Israel	Yakobson,E. and Seroussi,E., Extended survey of D-loop diversity in Bos taurus mitochondrial DNA reveals that haplotypes exceed mutations by number despite reduced recombination, Unpublished
FN562608	Bos taurus	Angus	Israel	Yakobson,E. and Seroussi,E., Extended survey of D-loop diversity in Bos taurus mitochondrial DNA reveals that haplotypes exceed mutations by number despite reduced recombination, Unpublished
FN562609	Bos taurus	Angus	Israel	Yakobson,E. and Seroussi,E., Extended survey of D-loop diversity in Bos taurus mitochondrial DNA reveals that haplotypes exceed mutations by number despite reduced recombination, Unpublished
FN557433	Bos taurus	Hereford	Israel	Yakobson,E. and Seroussi,E., Extended survey of D-loop diversity in Bos taurus mitochondrial DNA reveals that haplotypes exceed mutations by number despite reduced recombination, Unpublished
FN557434	Bos taurus	Hereford	Israel	Yakobson,E. and Seroussi,E., Extended survey of D-loop diversity in Bos taurus mitochondrial DNA reveals that haplotypes exceed mutations by number despite reduced recombination, Unpublished
FN557435	Bos taurus	Hereford	Israel	Yakobson,E. and Seroussi,E., Extended survey of D-loop diversity in Bos taurus mitochondrial DNA reveals that haplotypes exceed mutations by number despite reduced recombination, Unpublished
FN557436	Bos taurus	Hereford	Israel	Yakobson,E. and Seroussi,E., Extended survey of D-loop diversity in Bos taurus mitochondrial DNA reveals that haplotypes exceed mutations by number despite reduced recombination, Unpublished
FN557437	Bos taurus	Hereford	Israel	Yakobson,E. and Seroussi,E., Extended survey of D-loop diversity in Bos taurus mitochondrial DNA reveals that haplotypes exceed mutations by number despite reduced recombination, Unpublished
FN557438	Bos taurus	Hereford	Israel	Yakobson,E. and Seroussi,E., Extended survey of D-loop diversity in Bos taurus mitochondrial DNA reveals that haplotypes exceed mutations by number despite reduced recombination, Unpublished
FN557439	Bos taurus	Hereford	Israel	Yakobson,E. and Seroussi,E., Extended survey of D-loop diversity in Bos taurus mitochondrial DNA reveals that haplotypes exceed mutations by number despite reduced recombination, Unpublished
FN557430	Bos taurus	Limousin	Israel	Yakobson,E. and Seroussi,E., Extended survey of D-loop diversity in Bos taurus mitochondrial DNA reveals that haplotypes exceed mutations by number despite reduced recombination, Unpublished
FN557431	Bos taurus	Limousin	Israel	Yakobson,E. and Seroussi,E., Extended survey of D-loop diversity in Bos taurus mitochondrial DNA reveals that haplotypes exceed mutations by number despite reduced recombination, Unpublished
FN557425	Bos taurus	Charolais	Israel	Yakobson,E. and Seroussi,E., Extended survey of D-loop diversity in Bos taurus mitochondrial DNA reveals that haplotypes exceed mutations by number despite reduced recombination, Unpublished
FN557426	Bos taurus	Charolais	Israel	Yakobson,E. and Seroussi,E., Extended survey of D-loop diversity in Bos taurus mitochondrial DNA reveals that haplotypes exceed mutations by number despite reduced recombination, Unpublished
FN557427	Bos taurus	Charolais	Israel	Yakobson,E. and Seroussi,E., Extended survey of D-loop diversity in Bos taurus mitochondrial DNA reveals that haplotypes exceed mutations by number despite reduced recombination, Unpublished
FN557428	Bos taurus	Charolais	Israel	Yakobson,E. and Seroussi,E., Extended survey of D-loop diversity in Bos taurus mitochondrial DNA reveals that haplotypes exceed mutations by number despite reduced recombination, Unpublished
FN557429	Bos taurus	Charolais	Israel	Yakobson,E. and Seroussi,E., Extended survey of D-loop diversity in Bos taurus mitochondrial DNA reveals that haplotypes exceed mutations by number despite reduced recombination, Unpublished
AF389171	Bos taurus	Jersey	New Zealand	Slate,J. and Phua,S.H., Patterns of linkage disequilibrium in mitochondrial DNA of 16 ruminant populations, Mol. Ecol. 12 (3), 597-608 (2003)
AF389172	Bos taurus	Jersey	New Zealand	Slate,J. and Phua,S.H., Patterns of linkage disequilibrium in mitochondrial DNA of 16 ruminant populations, Mol. Ecol. 12 (3), 597-608 (2003)
AF389177	Bos taurus	Jersey	New Zealand	Slate,J. and Phua,S.H., Patterns of linkage disequilibrium in mitochondrial DNA of 16 ruminant populations, Mol. Ecol. 12 (3), 597-608 (2003)
AF389180	Bos taurus	Jersey	New Zealand	Slate,J. and Phua,S.H., Patterns of linkage disequilibrium in mitochondrial DNA of 16 ruminant populations, Mol. Ecol. 12 (3), 597-608 (2003)
AF389181	Bos taurus	Jersey	New Zealand	Slate,J. and Phua,S.H., Patterns of linkage disequilibrium in mitochondrial DNA of 16 ruminant populations, Mol. Ecol. 12 (3), 597-608 (2003)
AF389182	Bos taurus	Jersey	New Zealand	Slate,J. and Phua,S.H., Patterns of linkage disequilibrium in mitochondrial DNA of 16 ruminant populations, Mol. Ecol. 12 (3), 597-608 (2003)
AF389185	Bos taurus	Jersey	New Zealand	Slate,J. and Phua,S.H., Patterns of linkage disequilibrium in mitochondrial DNA of 16 ruminant populations, Mol. Ecol. 12 (3), 597-608 (2003)
KF373013	Bos taurus	Bulgarian Grey	Bulgaria	Radoslavov,G.A., Hristov,P.I., Neov,B.S. and Teofanova,D.R., Mitochondrial diversity in Bulgarian native cow breeds, Unpublished
KF373014	Bos taurus	Bulgarian Grey	Bulgaria	Radoslavov,G.A., Hristov,P.I., Neov,B.S. and Teofanova,D.R., Mitochondrial diversity in Bulgarian native cow breeds, Unpublished
KF373015	Bos taurus	Bulgarian Grey	Bulgaria	Radoslavov,G.A., Hristov,P.I., Neov,B.S. and Teofanova,D.R., Mitochondrial diversity in Bulgarian native cow breeds, Unpublished
KF373016	Bos taurus	Bulgarian Grey	Bulgaria	Radoslavov,G.A., Hristov,P.I., Neov,B.S. and Teofanova,D.R., Mitochondrial diversity in Bulgarian native cow breeds, Unpublished
KF373017	Bos taurus	Bulgarian Grey	Bulgaria	Radoslavov,G.A., Hristov,P.I., Neov,B.S. and Teofanova,D.R., Mitochondrial diversity in Bulgarian native cow breeds, Unpublished
KF373018	Bos taurus	Bulgarian Grey	Bulgaria	Radoslavov,G.A., Hristov,P.I., Neov,B.S. and Teofanova,D.R., Mitochondrial diversity in Bulgarian native cow breeds, Unpublished
KF373019	Bos taurus	Bulgarian Grey	Bulgaria	Radoslavov,G.A., Hristov,P.I., Neov,B.S. and Teofanova,D.R., Mitochondrial diversity in Bulgarian native cow breeds, Unpublished
KF373020	Bos taurus	Shorthorn Rhodopean	Bulgaria	Radoslavov,G.A., Hristov,P.I., Neov,B.S. and Teofanova,D.R., Mitochondrial diversity in Bulgarian native cow breeds, Unpublished
KF373021	Bos taurus	Shorthorn Rhodopean	Bulgaria	Radoslavov,G.A., Hristov,P.I., Neov,B.S. and Teofanova,D.R., Mitochondrial diversity in Bulgarian native cow breeds, Unpublished
KF373022	Bos taurus	Shorthorn Rhodopean	Bulgaria	Radoslavov,G.A., Hristov,P.I., Neov,B.S. and Teofanova,D.R., Mitochondrial diversity in Bulgarian native cow breeds, Unpublished
KF373023	Bos taurus	Shorthorn Rhodopean	Bulgaria	Radoslavov,G.A., Hristov,P.I., Neov,B.S. and Teofanova,D.R., Mitochondrial diversity in Bulgarian native cow breeds, Unpublished
KF373024	Bos taurus	Shorthorn Rhodopean	Bulgaria	Radoslavov,G.A., Hristov,P.I., Neov,B.S. and Teofanova,D.R., Mitochondrial diversity in Bulgarian native cow breeds, Unpublished
KF373025	Bos taurus	Shorthorn Rhodopean	Bulgaria	Radoslavov,G.A., Hristov,P.I., Neov,B.S. and Teofanova,D.R., Mitochondrial diversity in Bulgarian native cow breeds, Unpublished
KF373026	Bos taurus	Shorthorn Rhodopean	Bulgaria	Radoslavov,G.A., Hristov,P.I., Neov,B.S. and Teofanova,D.R., Mitochondrial diversity in Bulgarian native cow breeds, Unpublished
KF373027	Bos taurus	Shorthorn Rhodopean	Bulgaria	Radoslavov,G.A., Hristov,P.I., Neov,B.S. and Teofanova,D.R., Mitochondrial diversity in Bulgarian native cow breeds, Unpublished
KF373028	Bos taurus	Shorthorn Rhodopean	Bulgaria	Radoslavov,G.A., Hristov,P.I., Neov,B.S. and Teofanova,D.R., Mitochondrial diversity in Bulgarian native cow breeds, Unpublished
KF373029	Bos taurus	Shorthorn Rhodopean	Bulgaria	Radoslavov,G.A., Hristov,P.I., Neov,B.S. and Teofanova,D.R., Mitochondrial diversity in Bulgarian native cow breeds, Unpublished
KF373030	Bos taurus	Shorthorn Rhodopean	Bulgaria	Radoslavov,G.A., Hristov,P.I., Neov,B.S. and Teofanova,D.R., Mitochondrial diversity in Bulgarian native cow breeds, Unpublished
KF373031	Bos taurus	Shorthorn Rhodopean	Bulgaria	Radoslavov,G.A., Hristov,P.I., Neov,B.S. and Teofanova,D.R., Mitochondrial diversity in Bulgarian native cow breeds, Unpublished
JQ234675	Bos taurus	Jutland	Denmark	Bruniche-Olsen,A., Gravlund,P. and Lorenzen,E.D., Impacts of genetic drift and restricted gene flow in indigenous cattle breeds: evidence from the Jutland breed, Anim Genet Resour 50, 75-85 (2012)	T3
JQ234676	Bos taurus	Jutland	Denmark	Bruniche-Olsen,A., Gravlund,P. and Lorenzen,E.D., Impacts of genetic drift and restricted gene flow in indigenous cattle breeds: evidence from the Jutland breed, Anim Genet Resour 50, 75-85 (2012)	T3
JQ234677	Bos taurus	Jutland	Denmark	Bruniche-Olsen,A., Gravlund,P. and Lorenzen,E.D., Impacts of genetic drift and restricted gene flow in indigenous cattle breeds: evidence from the Jutland breed, Anim Genet Resour 50, 75-85 (2012)	T3
JQ234678	Bos taurus	Jutland	Denmark	Bruniche-Olsen,A., Gravlund,P. and Lorenzen,E.D., Impacts of genetic drift and restricted gene flow in indigenous cattle breeds: evidence from the Jutland breed, Anim Genet Resour 50, 75-85 (2012)	T3
JQ234679	Bos taurus	Jutland	Denmark	Bruniche-Olsen,A., Gravlund,P. and Lorenzen,E.D., Impacts of genetic drift and restricted gene flow in indigenous cattle breeds: evidence from the Jutland breed, Anim Genet Resour 50, 75-85 (2012)	T3
JQ234680	Bos taurus	Jutland	Denmark	Bruniche-Olsen,A., Gravlund,P. and Lorenzen,E.D., Impacts of genetic drift and restricted gene flow in indigenous cattle breeds: evidence from the Jutland breed, Anim Genet Resour 50, 75-85 (2012)	T3
JQ234681	Bos taurus	Jutland	Denmark	Bruniche-Olsen,A., Gravlund,P. and Lorenzen,E.D., Impacts of genetic drift and restricted gene flow in indigenous cattle breeds: evidence from the Jutland breed, Anim Genet Resour 50, 75-85 (2012)	T3
JQ234682	Bos taurus	Jutland	Denmark	Bruniche-Olsen,A., Gravlund,P. and Lorenzen,E.D., Impacts of genetic drift and restricted gene flow in indigenous cattle breeds: evidence from the Jutland breed, Anim Genet Resour 50, 75-85 (2012)	T3
JQ234683	Bos taurus	Jutland	Denmark	Bruniche-Olsen,A., Gravlund,P. and Lorenzen,E.D., Impacts of genetic drift and restricted gene flow in indigenous cattle breeds: evidence from the Jutland breed, Anim Genet Resour 50, 75-85 (2012)	T3
JQ234684	Bos taurus	Jutland	Denmark	Bruniche-Olsen,A., Gravlund,P. and Lorenzen,E.D., Impacts of genetic drift and restricted gene flow in indigenous cattle breeds: evidence from the Jutland breed, Anim Genet Resour 50, 75-85 (2012)	T3
JQ234685	Bos taurus	Jutland	Denmark	Bruniche-Olsen,A., Gravlund,P. and Lorenzen,E.D., Impacts of genetic drift and restricted gene flow in indigenous cattle breeds: evidence from the Jutland breed, Anim Genet Resour 50, 75-85 (2012)	T3
JQ234686	Bos taurus	Jutland	Denmark	Bruniche-Olsen,A., Gravlund,P. and Lorenzen,E.D., Impacts of genetic drift and restricted gene flow in indigenous cattle breeds: evidence from the Jutland breed, Anim Genet Resour 50, 75-85 (2012)	T3
JQ234687	Bos taurus	Jutland	Denmark	Bruniche-Olsen,A., Gravlund,P. and Lorenzen,E.D., Impacts of genetic drift and restricted gene flow in indigenous cattle breeds: evidence from the Jutland breed, Anim Genet Resour 50, 75-85 (2012)	T3
JQ234688	Bos taurus	Jutland	Denmark	Bruniche-Olsen,A., Gravlund,P. and Lorenzen,E.D., Impacts of genetic drift and restricted gene flow in indigenous cattle breeds: evidence from the Jutland breed, Anim Genet Resour 50, 75-85 (2012)	T3
JQ234689	Bos taurus	Jutland	Denmark	Bruniche-Olsen,A., Gravlund,P. and Lorenzen,E.D., Impacts of genetic drift and restricted gene flow in indigenous cattle breeds: evidence from the Jutland breed, Anim Genet Resour 50, 75-85 (2012)	T3
JQ234690	Bos taurus	Jutland	Denmark	Bruniche-Olsen,A., Gravlund,P. and Lorenzen,E.D., Impacts of genetic drift and restricted gene flow in indigenous cattle breeds: evidence from the Jutland breed, Anim Genet Resour 50, 75-85 (2012)	T3
JQ234691	Bos taurus	Jutland	Denmark	Bruniche-Olsen,A., Gravlund,P. and Lorenzen,E.D., Impacts of genetic drift and restricted gene flow in indigenous cattle breeds: evidence from the Jutland breed, Anim Genet Resour 50, 75-85 (2012)	T3
JQ234692	Bos taurus	Jutland	Denmark	Bruniche-Olsen,A., Gravlund,P. and Lorenzen,E.D., Impacts of genetic drift and restricted gene flow in indigenous cattle breeds: evidence from the Jutland breed, Anim Genet Resour 50, 75-85 (2012)	T3
JQ234693	Bos taurus	Jutland	Denmark	Bruniche-Olsen,A., Gravlund,P. and Lorenzen,E.D., Impacts of genetic drift and restricted gene flow in indigenous cattle breeds: evidence from the Jutland breed, Anim Genet Resour 50, 75-85 (2012)	T3
JQ234694	Bos taurus	Jutland	Denmark	Bruniche-Olsen,A., Gravlund,P. and Lorenzen,E.D., Impacts of genetic drift and restricted gene flow in indigenous cattle breeds: evidence from the Jutland breed, Anim Genet Resour 50, 75-85 (2012)	T3
JQ234695	Bos taurus	Jutland	Denmark	Bruniche-Olsen,A., Gravlund,P. and Lorenzen,E.D., Impacts of genetic drift and restricted gene flow in indigenous cattle breeds: evidence from the Jutland breed, Anim Genet Resour 50, 75-85 (2012)	T3
JQ437310	Bos taurus	Istrian	Croatia	Ivankovic,A., Direct Submission
JQ437311	Bos taurus	Istrian	Croatia	Ivankovic,A., Direct Submission
JQ437312	Bos taurus	Istrian	Croatia	Ivankovic,A., Direct Submission
JQ437313	Bos taurus	Istrian	Croatia	Ivankovic,A., Direct Submission
JQ437314	Bos taurus	Istrian	Croatia	Ivankovic,A., Direct Submission
JQ437315	Bos taurus	Istrian	Croatia	Ivankovic,A., Direct Submission
JQ437316	Bos taurus	Istrian	Croatia	Ivankovic,A., Direct Submission
JQ437317	Bos taurus	Istrian	Croatia	Ivankovic,A., Direct Submission
JQ437318	Bos taurus	Istrian	Croatia	Ivankovic,A., Direct Submission
JQ437319	Bos taurus	Istrian	Croatia	Ivankovic,A., Direct Submission
JQ437320	Bos taurus	Istrian	Croatia	Ivankovic,A., Direct Submission
JQ437321	Bos taurus	Istrian	Croatia	Ivankovic,A., Direct Submission
JQ437322	Bos taurus	Istrian	Croatia	Ivankovic,A., Direct Submission
JQ437323	Bos taurus	Istrian	Croatia	Ivankovic,A., Direct Submission
JQ437324	Bos taurus	Istrian	Croatia	Ivankovic,A., Direct Submission
JQ437325	Bos taurus	Istrian	Croatia	Ivankovic,A., Direct Submission
JQ437326	Bos taurus	Istrian	Croatia	Ivankovic,A., Direct Submission
JQ437327	Bos taurus	Slavonian Syrmian Podolian	Croatia	Ivankovic,A., Direct Submission
JQ437328	Bos taurus	Slavonian Syrmian Podolian	Croatia	Ivankovic,A., Direct Submission
JQ437329	Bos taurus	Slavonian Syrmian Podolian	Croatia	Ivankovic,A., Direct Submission
JQ437330	Bos taurus	Slavonian Syrmian Podolian	Croatia	Ivankovic,A., Direct Submission
JQ437331	Bos taurus	Slavonian Syrmian Podolian	Croatia	Ivankovic,A., Direct Submission
JQ437332	Bos taurus	Slavonian Syrmian Podolian	Croatia	Ivankovic,A., Direct Submission
JQ437333	Bos taurus	Slavonian Syrmian Podolian	Croatia	Ivankovic,A., Direct Submission
JQ437334	Bos taurus	Slavonian Syrmian Podolian	Croatia	Ivankovic,A., Direct Submission
JQ437335	Bos taurus	Slavonian Syrmian Podolian	Croatia	Ivankovic,A., Direct Submission
JQ437336	Bos taurus	Busha	Croatia	Ivankovic,A., Direct Submission
JQ437337	Bos taurus	Busha	Croatia	Ivankovic,A., Direct Submission
JQ437338	Bos taurus	Busha	Croatia	Ivankovic,A., Direct Submission
JQ437339	Bos taurus	Busha	Croatia	Ivankovic,A., Direct Submission
JQ437340	Bos taurus	Busha	Croatia	Ivankovic,A., Direct Submission
JQ437341	Bos taurus	Busha	Croatia	Ivankovic,A., Direct Submission
JQ437342	Bos taurus	Busha	Croatia	Ivankovic,A., Direct Submission
JQ437343	Bos taurus	Busha	Croatia	Ivankovic,A., Direct Submission
JQ437344	Bos taurus	Busha	Croatia	Ivankovic,A., Direct Submission
JQ437345	Bos taurus	Busha	Croatia	Ivankovic,A., Direct Submission
JQ437346	Bos taurus	Busha	Croatia	Ivankovic,A., Direct Submission
JQ437347	Bos taurus	Busha	Croatia	Ivankovic,A., Direct Submission
JQ437348	Bos taurus	Busha	Croatia	Ivankovic,A., Direct Submission
JQ437349	Bos taurus	Busha	Croatia	Ivankovic,A., Direct Submission
JQ437350	Bos taurus	Busha	Croatia	Ivankovic,A., Direct Submission
JQ437351	Bos taurus	Busha	Croatia	Ivankovic,A., Direct Submission
JQ437352	Bos taurus	Busha	Croatia	Ivankovic,A., Direct Submission
JQ437353	Bos taurus	Busha	Croatia	Ivankovic,A., Direct Submission
JQ437354	Bos taurus	Busha	Croatia	Ivankovic,A., Direct Submission
JQ437355	Bos taurus	Busha	Croatia	Ivankovic,A., Direct Submission
JQ437356	Bos taurus	Busha	Croatia	Ivankovic,A., Direct Submission
HM625981	Bos taurus	Red danish		Withen K.B., A. Bru ̈niche-Olsen, B.V. Pedersen, The Agersoe cattle: the last remnants of the Danish island cattle (Bos taurus)?, J. Anim. Breed. Genet. 128 (2011) 141–152	T3
HM625982	Bos taurus	Red danish		Withen K.B., A. Bru ̈niche-Olsen, B.V. Pedersen, The Agersoe cattle: the last remnants of the Danish island cattle (Bos taurus)?, J. Anim. Breed. Genet. 128 (2011) 141–153	T3
HM625983	Bos taurus	Red danish		Withen K.B., A. Bru ̈niche-Olsen, B.V. Pedersen, The Agersoe cattle: the last remnants of the Danish island cattle (Bos taurus)?, J. Anim. Breed. Genet. 128 (2011) 141–154	T3
HM625984	Bos taurus	Red danish		Withen K.B., A. Bru ̈niche-Olsen, B.V. Pedersen, The Agersoe cattle: the last remnants of the Danish island cattle (Bos taurus)?, J. Anim. Breed. Genet. 128 (2011) 141–155	T3
HM625985	Bos taurus	Red danish		Withen K.B., A. Bru ̈niche-Olsen, B.V. Pedersen, The Agersoe cattle: the last remnants of the Danish island cattle (Bos taurus)?, J. Anim. Breed. Genet. 128 (2011) 141–156	T3
HM625986	Bos taurus	Red danish		Withen K.B., A. Bru ̈niche-Olsen, B.V. Pedersen, The Agersoe cattle: the last remnants of the Danish island cattle (Bos taurus)?, J. Anim. Breed. Genet. 128 (2011) 141–157	T3
HM625987	Bos taurus	Red danish		Withen K.B., A. Bru ̈niche-Olsen, B.V. Pedersen, The Agersoe cattle: the last remnants of the Danish island cattle (Bos taurus)?, J. Anim. Breed. Genet. 128 (2011) 141–158	T3
HM625988	Bos taurus	Red danish		Withen K.B., A. Bru ̈niche-Olsen, B.V. Pedersen, The Agersoe cattle: the last remnants of the Danish island cattle (Bos taurus)?, J. Anim. Breed. Genet. 128 (2011) 141–159	T3
HM625989	Bos taurus	Red danish		Withen K.B., A. Bru ̈niche-Olsen, B.V. Pedersen, The Agersoe cattle: the last remnants of the Danish island cattle (Bos taurus)?, J. Anim. Breed. Genet. 128 (2011) 141–160	T3
HM625990	Bos taurus	Red danish		Withen K.B., A. Bru ̈niche-Olsen, B.V. Pedersen, The Agersoe cattle: the last remnants of the Danish island cattle (Bos taurus)?, J. Anim. Breed. Genet. 128 (2011) 141–161	T3
HM625991	Bos taurus	Red danish		Withen K.B., A. Bru ̈niche-Olsen, B.V. Pedersen, The Agersoe cattle: the last remnants of the Danish island cattle (Bos taurus)?, J. Anim. Breed. Genet. 128 (2011) 141–162	T3
HM625992	Bos taurus	Red danish		Withen K.B., A. Bru ̈niche-Olsen, B.V. Pedersen, The Agersoe cattle: the last remnants of the Danish island cattle (Bos taurus)?, J. Anim. Breed. Genet. 128 (2011) 141–163	T3
HM625993	Bos taurus	Red danish		Withen K.B., A. Bru ̈niche-Olsen, B.V. Pedersen, The Agersoe cattle: the last remnants of the Danish island cattle (Bos taurus)?, J. Anim. Breed. Genet. 128 (2011) 141–164	T3
HM625994	Bos taurus	Red danish		Withen K.B., A. Bru ̈niche-Olsen, B.V. Pedersen, The Agersoe cattle: the last remnants of the Danish island cattle (Bos taurus)?, J. Anim. Breed. Genet. 128 (2011) 141–165	T3
HM625995	Bos taurus	Red danish		Withen K.B., A. Bru ̈niche-Olsen, B.V. Pedersen, The Agersoe cattle: the last remnants of the Danish island cattle (Bos taurus)?, J. Anim. Breed. Genet. 128 (2011) 141–166	T3
HM625996	Bos taurus	Red danish		Withen K.B., A. Bru ̈niche-Olsen, B.V. Pedersen, The Agersoe cattle: the last remnants of the Danish island cattle (Bos taurus)?, J. Anim. Breed. Genet. 128 (2011) 141–167	T3
HM625997	Bos taurus	Red danish		Withen K.B., A. Bru ̈niche-Olsen, B.V. Pedersen, The Agersoe cattle: the last remnants of the Danish island cattle (Bos taurus)?, J. Anim. Breed. Genet. 128 (2011) 141–168	T3
HM625998	Bos taurus	Red danish		Withen K.B., A. Bru ̈niche-Olsen, B.V. Pedersen, The Agersoe cattle: the last remnants of the Danish island cattle (Bos taurus)?, J. Anim. Breed. Genet. 128 (2011) 141–169	T3
HM625999	Bos taurus	Red danish		Withen K.B., A. Bru ̈niche-Olsen, B.V. Pedersen, The Agersoe cattle: the last remnants of the Danish island cattle (Bos taurus)?, J. Anim. Breed. Genet. 128 (2011) 141–170	T3
HM626000	Bos taurus	Red danish		Withen K.B., A. Bru ̈niche-Olsen, B.V. Pedersen, The Agersoe cattle: the last remnants of the Danish island cattle (Bos taurus)?, J. Anim. Breed. Genet. 128 (2011) 141–171	T3
HM626001	Bos taurus	Red danish		Withen K.B., A. Bru ̈niche-Olsen, B.V. Pedersen, The Agersoe cattle: the last remnants of the Danish island cattle (Bos taurus)?, J. Anim. Breed. Genet. 128 (2011) 141–172	T3
HM626002	Bos taurus	Red danish		Withen K.B., A. Bru ̈niche-Olsen, B.V. Pedersen, The Agersoe cattle: the last remnants of the Danish island cattle (Bos taurus)?, J. Anim. Breed. Genet. 128 (2011) 141–173	T3
HM626003	Bos taurus	Red danish		Withen K.B., A. Bru ̈niche-Olsen, B.V. Pedersen, The Agersoe cattle: the last remnants of the Danish island cattle (Bos taurus)?, J. Anim. Breed. Genet. 128 (2011) 141–174	T3
HM626004	Bos taurus	Red danish		Withen K.B., A. Bru ̈niche-Olsen, B.V. Pedersen, The Agersoe cattle: the last remnants of the Danish island cattle (Bos taurus)?, J. Anim. Breed. Genet. 128 (2011) 141–175	T3
HM626005	Bos taurus	Red danish		Withen K.B., A. Bru ̈niche-Olsen, B.V. Pedersen, The Agersoe cattle: the last remnants of the Danish island cattle (Bos taurus)?, J. Anim. Breed. Genet. 128 (2011) 141–176	T3
HM626006	Bos taurus	Red danish		Withen K.B., A. Bru ̈niche-Olsen, B.V. Pedersen, The Agersoe cattle: the last remnants of the Danish island cattle (Bos taurus)?, J. Anim. Breed. Genet. 128 (2011) 141–177	T3
HM626007	Bos taurus	Red danish		Withen K.B., A. Bru ̈niche-Olsen, B.V. Pedersen, The Agersoe cattle: the last remnants of the Danish island cattle (Bos taurus)?, J. Anim. Breed. Genet. 128 (2011) 141–178	T3
HM626008	Bos taurus	Red danish		Withen K.B., A. Bru ̈niche-Olsen, B.V. Pedersen, The Agersoe cattle: the last remnants of the Danish island cattle (Bos taurus)?, J. Anim. Breed. Genet. 128 (2011) 141–179	T3
HM626009	Bos taurus	Red danish		Withen K.B., A. Bru ̈niche-Olsen, B.V. Pedersen, The Agersoe cattle: the last remnants of the Danish island cattle (Bos taurus)?, J. Anim. Breed. Genet. 128 (2011) 141–180	T3
HM626010	Bos taurus	Red danish		Withen K.B., A. Bru ̈niche-Olsen, B.V. Pedersen, The Agersoe cattle: the last remnants of the Danish island cattle (Bos taurus)?, J. Anim. Breed. Genet. 128 (2011) 141–181	T3
HM626011	Bos taurus	Red danish		Withen K.B., A. Bru ̈niche-Olsen, B.V. Pedersen, The Agersoe cattle: the last remnants of the Danish island cattle (Bos taurus)?, J. Anim. Breed. Genet. 128 (2011) 141–182	T3
FJ815557	Bos taurus	Maronesa	Portugal	Ginja,C., Penedo,M.C., Melucci,L., Quiroz,J., Martinez Lopez,O.R., Revidatti,M.A., Martinez-Martinez,A., Delgado,J.V. and Gama,L.T. 2009. Origins and genetic diversity of New World Creole cattle: inferences from mitochondrial and Y chromosome polymorphisms. Animal Genetics 41(2):128-141	T3
FJ815558	Bos taurus	Maronesa	Portugal	Ginja,C., Penedo,M.C., Melucci,L., Quiroz,J., Martinez Lopez,O.R., Revidatti,M.A., Martinez-Martinez,A., Delgado,J.V. and Gama,L.T. 2009. Origins and genetic diversity of New World Creole cattle: inferences from mitochondrial and Y chromosome polymorphisms. Animal Genetics 41(2):128-141	T3
FJ815559	Bos taurus	Maronesa	Portugal	Ginja,C., Penedo,M.C., Melucci,L., Quiroz,J., Martinez Lopez,O.R., Revidatti,M.A., Martinez-Martinez,A., Delgado,J.V. and Gama,L.T. 2009. Origins and genetic diversity of New World Creole cattle: inferences from mitochondrial and Y chromosome polymorphisms. Animal Genetics 41(2):128-141	T3
FJ815560	Bos taurus	Maronesa	Portugal	Ginja,C., Penedo,M.C., Melucci,L., Quiroz,J., Martinez Lopez,O.R., Revidatti,M.A., Martinez-Martinez,A., Delgado,J.V. and Gama,L.T. 2009. Origins and genetic diversity of New World Creole cattle: inferences from mitochondrial and Y chromosome polymorphisms. Animal Genetics 41(2):128-141	T3
FJ815561	Bos taurus	Maronesa	Portugal	Ginja,C., Penedo,M.C., Melucci,L., Quiroz,J., Martinez Lopez,O.R., Revidatti,M.A., Martinez-Martinez,A., Delgado,J.V. and Gama,L.T. 2009. Origins and genetic diversity of New World Creole cattle: inferences from mitochondrial and Y chromosome polymorphisms. Animal Genetics 41(2):128-141	T3
FJ815562	Bos taurus	Maronesa	Portugal	Ginja,C., Penedo,M.C., Melucci,L., Quiroz,J., Martinez Lopez,O.R., Revidatti,M.A., Martinez-Martinez,A., Delgado,J.V. and Gama,L.T. 2009. Origins and genetic diversity of New World Creole cattle: inferences from mitochondrial and Y chromosome polymorphisms. Animal Genetics 41(2):128-141	T3
FJ815563	Bos taurus	Maronesa	Portugal	Ginja,C., Penedo,M.C., Melucci,L., Quiroz,J., Martinez Lopez,O.R., Revidatti,M.A., Martinez-Martinez,A., Delgado,J.V. and Gama,L.T. 2009. Origins and genetic diversity of New World Creole cattle: inferences from mitochondrial and Y chromosome polymorphisms. Animal Genetics 41(2):128-141	T3
FJ815564	Bos taurus	Maronesa	Portugal	Ginja,C., Penedo,M.C., Melucci,L., Quiroz,J., Martinez Lopez,O.R., Revidatti,M.A., Martinez-Martinez,A., Delgado,J.V. and Gama,L.T. 2009. Origins and genetic diversity of New World Creole cattle: inferences from mitochondrial and Y chromosome polymorphisms. Animal Genetics 41(2):128-141	T3
FJ815565	Bos taurus	Maronesa	Portugal	Ginja,C., Penedo,M.C., Melucci,L., Quiroz,J., Martinez Lopez,O.R., Revidatti,M.A., Martinez-Martinez,A., Delgado,J.V. and Gama,L.T. 2009. Origins and genetic diversity of New World Creole cattle: inferences from mitochondrial and Y chromosome polymorphisms. Animal Genetics 41(2):128-141	T3
FJ815566	Bos taurus	Maronesa	Portugal	Ginja,C., Penedo,M.C., Melucci,L., Quiroz,J., Martinez Lopez,O.R., Revidatti,M.A., Martinez-Martinez,A., Delgado,J.V. and Gama,L.T. 2009. Origins and genetic diversity of New World Creole cattle: inferences from mitochondrial and Y chromosome polymorphisms. Animal Genetics 41(2):128-141	T3
FJ815567	Bos taurus	Maronesa	Portugal	Ginja,C., Penedo,M.C., Melucci,L., Quiroz,J., Martinez Lopez,O.R., Revidatti,M.A., Martinez-Martinez,A., Delgado,J.V. and Gama,L.T. 2009. Origins and genetic diversity of New World Creole cattle: inferences from mitochondrial and Y chromosome polymorphisms. Animal Genetics 41(2):128-141	T3
FJ815568	Bos taurus	Maronesa	Portugal	Ginja,C., Penedo,M.C., Melucci,L., Quiroz,J., Martinez Lopez,O.R., Revidatti,M.A., Martinez-Martinez,A., Delgado,J.V. and Gama,L.T. 2009. Origins and genetic diversity of New World Creole cattle: inferences from mitochondrial and Y chromosome polymorphisms. Animal Genetics 41(2):128-141	T3
FJ815569	Bos taurus	Maronesa	Portugal	Ginja,C., Penedo,M.C., Melucci,L., Quiroz,J., Martinez Lopez,O.R., Revidatti,M.A., Martinez-Martinez,A., Delgado,J.V. and Gama,L.T. 2009. Origins and genetic diversity of New World Creole cattle: inferences from mitochondrial and Y chromosome polymorphisms. Animal Genetics 41(2):128-141	T3
FJ815570	Bos taurus	Maronesa	Portugal	Ginja,C., Penedo,M.C., Melucci,L., Quiroz,J., Martinez Lopez,O.R., Revidatti,M.A., Martinez-Martinez,A., Delgado,J.V. and Gama,L.T. 2009. Origins and genetic diversity of New World Creole cattle: inferences from mitochondrial and Y chromosome polymorphisms. Animal Genetics 41(2):128-141	T3
FJ815571	Bos taurus	Maronesa	Portugal	Ginja,C., Penedo,M.C., Melucci,L., Quiroz,J., Martinez Lopez,O.R., Revidatti,M.A., Martinez-Martinez,A., Delgado,J.V. and Gama,L.T. 2009. Origins and genetic diversity of New World Creole cattle: inferences from mitochondrial and Y chromosome polymorphisms. Animal Genetics 41(2):128-141	T3
FJ815572	Bos taurus	Maronesa	Portugal	Ginja,C., Penedo,M.C., Melucci,L., Quiroz,J., Martinez Lopez,O.R., Revidatti,M.A., Martinez-Martinez,A., Delgado,J.V. and Gama,L.T. 2009. Origins and genetic diversity of New World Creole cattle: inferences from mitochondrial and Y chromosome polymorphisms. Animal Genetics 41(2):128-141	T3
FJ815461	Bos taurus	Arouquesa	Portugal	Ginja,C., Penedo,M.C., Melucci,L., Quiroz,J., Martinez Lopez,O.R., Revidatti,M.A., Martinez-Martinez,A., Delgado,J.V. and Gama,L.T. 2009. Origins and genetic diversity of New World Creole cattle: inferences from mitochondrial and Y chromosome polymorphisms. Animal Genetics 41(2):128-141	T1a, T3, Q
FJ815462	Bos taurus	Arouquesa	Portugal	Ginja,C., Penedo,M.C., Melucci,L., Quiroz,J., Martinez Lopez,O.R., Revidatti,M.A., Martinez-Martinez,A., Delgado,J.V. and Gama,L.T. 2009. Origins and genetic diversity of New World Creole cattle: inferences from mitochondrial and Y chromosome polymorphisms. Animal Genetics 41(2):128-141	T1a, T3, Q
FJ815463	Bos taurus	Arouquesa	Portugal	Ginja,C., Penedo,M.C., Melucci,L., Quiroz,J., Martinez Lopez,O.R., Revidatti,M.A., Martinez-Martinez,A., Delgado,J.V. and Gama,L.T. 2009. Origins and genetic diversity of New World Creole cattle: inferences from mitochondrial and Y chromosome polymorphisms. Animal Genetics 41(2):128-141	T1a, T3, Q
FJ815464	Bos taurus	Arouquesa	Portugal	Ginja,C., Penedo,M.C., Melucci,L., Quiroz,J., Martinez Lopez,O.R., Revidatti,M.A., Martinez-Martinez,A., Delgado,J.V. and Gama,L.T. 2009. Origins and genetic diversity of New World Creole cattle: inferences from mitochondrial and Y chromosome polymorphisms. Animal Genetics 41(2):128-141	T1a, T3, Q
FJ815465	Bos taurus	Arouquesa	Portugal	Ginja,C., Penedo,M.C., Melucci,L., Quiroz,J., Martinez Lopez,O.R., Revidatti,M.A., Martinez-Martinez,A., Delgado,J.V. and Gama,L.T. 2009. Origins and genetic diversity of New World Creole cattle: inferences from mitochondrial and Y chromosome polymorphisms. Animal Genetics 41(2):128-141	T1a, T3, Q
FJ815466	Bos taurus	Arouquesa	Portugal	Ginja,C., Penedo,M.C., Melucci,L., Quiroz,J., Martinez Lopez,O.R., Revidatti,M.A., Martinez-Martinez,A., Delgado,J.V. and Gama,L.T. 2009. Origins and genetic diversity of New World Creole cattle: inferences from mitochondrial and Y chromosome polymorphisms. Animal Genetics 41(2):128-141	T1a, T3, Q
FJ815467	Bos taurus	Arouquesa	Portugal	Ginja,C., Penedo,M.C., Melucci,L., Quiroz,J., Martinez Lopez,O.R., Revidatti,M.A., Martinez-Martinez,A., Delgado,J.V. and Gama,L.T. 2009. Origins and genetic diversity of New World Creole cattle: inferences from mitochondrial and Y chromosome polymorphisms. Animal Genetics 41(2):128-141	T1a, T3, Q
FJ815468	Bos taurus	Arouquesa	Portugal	Ginja,C., Penedo,M.C., Melucci,L., Quiroz,J., Martinez Lopez,O.R., Revidatti,M.A., Martinez-Martinez,A., Delgado,J.V. and Gama,L.T. 2009. Origins and genetic diversity of New World Creole cattle: inferences from mitochondrial and Y chromosome polymorphisms. Animal Genetics 41(2):128-141	T1a, T3, Q
FJ815469	Bos taurus	Arouquesa	Portugal	Ginja,C., Penedo,M.C., Melucci,L., Quiroz,J., Martinez Lopez,O.R., Revidatti,M.A., Martinez-Martinez,A., Delgado,J.V. and Gama,L.T. 2009. Origins and genetic diversity of New World Creole cattle: inferences from mitochondrial and Y chromosome polymorphisms. Animal Genetics 41(2):128-141	T1a, T3, Q
FJ815470	Bos taurus	Arouquesa	Portugal	Ginja,C., Penedo,M.C., Melucci,L., Quiroz,J., Martinez Lopez,O.R., Revidatti,M.A., Martinez-Martinez,A., Delgado,J.V. and Gama,L.T. 2009. Origins and genetic diversity of New World Creole cattle: inferences from mitochondrial and Y chromosome polymorphisms. Animal Genetics 41(2):128-141	T1a, T3, Q
FJ815471	Bos taurus	Arouquesa	Portugal	Ginja,C., Penedo,M.C., Melucci,L., Quiroz,J., Martinez Lopez,O.R., Revidatti,M.A., Martinez-Martinez,A., Delgado,J.V. and Gama,L.T. 2009. Origins and genetic diversity of New World Creole cattle: inferences from mitochondrial and Y chromosome polymorphisms. Animal Genetics 41(2):128-141	T1a, T3, Q
FJ815472	Bos taurus	Arouquesa	Portugal	Ginja,C., Penedo,M.C., Melucci,L., Quiroz,J., Martinez Lopez,O.R., Revidatti,M.A., Martinez-Martinez,A., Delgado,J.V. and Gama,L.T. 2009. Origins and genetic diversity of New World Creole cattle: inferences from mitochondrial and Y chromosome polymorphisms. Animal Genetics 41(2):128-141	T1a, T3, Q
FJ815473	Bos taurus	Arouquesa	Portugal	Ginja,C., Penedo,M.C., Melucci,L., Quiroz,J., Martinez Lopez,O.R., Revidatti,M.A., Martinez-Martinez,A., Delgado,J.V. and Gama,L.T. 2009. Origins and genetic diversity of New World Creole cattle: inferences from mitochondrial and Y chromosome polymorphisms. Animal Genetics 41(2):128-141	T1a, T3, Q
FJ815474	Bos taurus	Arouquesa	Portugal	Ginja,C., Penedo,M.C., Melucci,L., Quiroz,J., Martinez Lopez,O.R., Revidatti,M.A., Martinez-Martinez,A., Delgado,J.V. and Gama,L.T. 2009. Origins and genetic diversity of New World Creole cattle: inferences from mitochondrial and Y chromosome polymorphisms. Animal Genetics 41(2):128-141	T1a, T3, Q
FJ815475	Bos taurus	Arouquesa	Portugal	Ginja,C., Penedo,M.C., Melucci,L., Quiroz,J., Martinez Lopez,O.R., Revidatti,M.A., Martinez-Martinez,A., Delgado,J.V. and Gama,L.T. 2009. Origins and genetic diversity of New World Creole cattle: inferences from mitochondrial and Y chromosome polymorphisms. Animal Genetics 41(2):128-141	T1a, T3, Q
FJ815476	Bos taurus	Arouquesa	Portugal	Ginja,C., Penedo,M.C., Melucci,L., Quiroz,J., Martinez Lopez,O.R., Revidatti,M.A., Martinez-Martinez,A., Delgado,J.V. and Gama,L.T. 2009. Origins and genetic diversity of New World Creole cattle: inferences from mitochondrial and Y chromosome polymorphisms. Animal Genetics 41(2):128-141	T1a, T3, Q
FJ815541	Bos taurus	Marinhoa	Portugal	Ginja,C., Penedo,M.C., Melucci,L., Quiroz,J., Martinez Lopez,O.R., Revidatti,M.A., Martinez-Martinez,A., Delgado,J.V. and Gama,L.T. 2009. Origins and genetic diversity of New World Creole cattle: inferences from mitochondrial and Y chromosome polymorphisms. Animal Genetics 41(2):128-141	T2, T3
FJ815542	Bos taurus	Marinhoa	Portugal	Ginja,C., Penedo,M.C., Melucci,L., Quiroz,J., Martinez Lopez,O.R., Revidatti,M.A., Martinez-Martinez,A., Delgado,J.V. and Gama,L.T. 2009. Origins and genetic diversity of New World Creole cattle: inferences from mitochondrial and Y chromosome polymorphisms. Animal Genetics 41(2):128-141	T2, T3
FJ815543	Bos taurus	Marinhoa	Portugal	Ginja,C., Penedo,M.C., Melucci,L., Quiroz,J., Martinez Lopez,O.R., Revidatti,M.A., Martinez-Martinez,A., Delgado,J.V. and Gama,L.T. 2009. Origins and genetic diversity of New World Creole cattle: inferences from mitochondrial and Y chromosome polymorphisms. Animal Genetics 41(2):128-141	T2, T3
FJ815544	Bos taurus	Marinhoa	Portugal	Ginja,C., Penedo,M.C., Melucci,L., Quiroz,J., Martinez Lopez,O.R., Revidatti,M.A., Martinez-Martinez,A., Delgado,J.V. and Gama,L.T. 2009. Origins and genetic diversity of New World Creole cattle: inferences from mitochondrial and Y chromosome polymorphisms. Animal Genetics 41(2):128-141	T2, T3
FJ815545	Bos taurus	Marinhoa	Portugal	Ginja,C., Penedo,M.C., Melucci,L., Quiroz,J., Martinez Lopez,O.R., Revidatti,M.A., Martinez-Martinez,A., Delgado,J.V. and Gama,L.T. 2009. Origins and genetic diversity of New World Creole cattle: inferences from mitochondrial and Y chromosome polymorphisms. Animal Genetics 41(2):128-141	T2, T3
FJ815546	Bos taurus	Marinhoa	Portugal	Ginja,C., Penedo,M.C., Melucci,L., Quiroz,J., Martinez Lopez,O.R., Revidatti,M.A., Martinez-Martinez,A., Delgado,J.V. and Gama,L.T. 2009. Origins and genetic diversity of New World Creole cattle: inferences from mitochondrial and Y chromosome polymorphisms. Animal Genetics 41(2):128-141	T2, T3
FJ815547	Bos taurus	Marinhoa	Portugal	Ginja,C., Penedo,M.C., Melucci,L., Quiroz,J., Martinez Lopez,O.R., Revidatti,M.A., Martinez-Martinez,A., Delgado,J.V. and Gama,L.T. 2009. Origins and genetic diversity of New World Creole cattle: inferences from mitochondrial and Y chromosome polymorphisms. Animal Genetics 41(2):128-141	T2, T3
FJ815548	Bos taurus	Marinhoa	Portugal	Ginja,C., Penedo,M.C., Melucci,L., Quiroz,J., Martinez Lopez,O.R., Revidatti,M.A., Martinez-Martinez,A., Delgado,J.V. and Gama,L.T. 2009. Origins and genetic diversity of New World Creole cattle: inferences from mitochondrial and Y chromosome polymorphisms. Animal Genetics 41(2):128-141	T2, T3
FJ815549	Bos taurus	Marinhoa	Portugal	Ginja,C., Penedo,M.C., Melucci,L., Quiroz,J., Martinez Lopez,O.R., Revidatti,M.A., Martinez-Martinez,A., Delgado,J.V. and Gama,L.T. 2009. Origins and genetic diversity of New World Creole cattle: inferences from mitochondrial and Y chromosome polymorphisms. Animal Genetics 41(2):128-141	T2, T3
FJ815550	Bos taurus	Marinhoa	Portugal	Ginja,C., Penedo,M.C., Melucci,L., Quiroz,J., Martinez Lopez,O.R., Revidatti,M.A., Martinez-Martinez,A., Delgado,J.V. and Gama,L.T. 2009. Origins and genetic diversity of New World Creole cattle: inferences from mitochondrial and Y chromosome polymorphisms. Animal Genetics 41(2):128-141	T2, T3
FJ815551	Bos taurus	Marinhoa	Portugal	Ginja,C., Penedo,M.C., Melucci,L., Quiroz,J., Martinez Lopez,O.R., Revidatti,M.A., Martinez-Martinez,A., Delgado,J.V. and Gama,L.T. 2009. Origins and genetic diversity of New World Creole cattle: inferences from mitochondrial and Y chromosome polymorphisms. Animal Genetics 41(2):128-141	T2, T3
FJ815552	Bos taurus	Marinhoa	Portugal	Ginja,C., Penedo,M.C., Melucci,L., Quiroz,J., Martinez Lopez,O.R., Revidatti,M.A., Martinez-Martinez,A., Delgado,J.V. and Gama,L.T. 2009. Origins and genetic diversity of New World Creole cattle: inferences from mitochondrial and Y chromosome polymorphisms. Animal Genetics 41(2):128-141	T2, T3
FJ815553	Bos taurus	Marinhoa	Portugal	Ginja,C., Penedo,M.C., Melucci,L., Quiroz,J., Martinez Lopez,O.R., Revidatti,M.A., Martinez-Martinez,A., Delgado,J.V. and Gama,L.T. 2009. Origins and genetic diversity of New World Creole cattle: inferences from mitochondrial and Y chromosome polymorphisms. Animal Genetics 41(2):128-141	T2, T3
FJ815554	Bos taurus	Marinhoa	Portugal	Ginja,C., Penedo,M.C., Melucci,L., Quiroz,J., Martinez Lopez,O.R., Revidatti,M.A., Martinez-Martinez,A., Delgado,J.V. and Gama,L.T. 2009. Origins and genetic diversity of New World Creole cattle: inferences from mitochondrial and Y chromosome polymorphisms. Animal Genetics 41(2):128-141	T2, T3
FJ815555	Bos taurus	Marinhoa	Portugal	Ginja,C., Penedo,M.C., Melucci,L., Quiroz,J., Martinez Lopez,O.R., Revidatti,M.A., Martinez-Martinez,A., Delgado,J.V. and Gama,L.T. 2009. Origins and genetic diversity of New World Creole cattle: inferences from mitochondrial and Y chromosome polymorphisms. Animal Genetics 41(2):128-141	T2, T3
FJ815556	Bos taurus	Marinhoa	Portugal	Ginja,C., Penedo,M.C., Melucci,L., Quiroz,J., Martinez Lopez,O.R., Revidatti,M.A., Martinez-Martinez,A., Delgado,J.V. and Gama,L.T. 2009. Origins and genetic diversity of New World Creole cattle: inferences from mitochondrial and Y chromosome polymorphisms. Animal Genetics 41(2):128-141	T2, T3
FJ815668	Bos taurus	Canaria	Spain	Ginja,C., Penedo,M.C., Melucci,L., Quiroz,J., Martinez Lopez,O.R., Revidatti,M.A., Martinez-Martinez,A., Delgado,J.V. and Gama,L.T. 2009. Origins and genetic diversity of New World Creole cattle: inferences from mitochondrial and Y chromosome polymorphisms. Animal Genetics 41(2):128-141	T1, T1a, T3
FJ815669	Bos taurus	Canaria	Spain	Ginja,C., Penedo,M.C., Melucci,L., Quiroz,J., Martinez Lopez,O.R., Revidatti,M.A., Martinez-Martinez,A., Delgado,J.V. and Gama,L.T. 2009. Origins and genetic diversity of New World Creole cattle: inferences from mitochondrial and Y chromosome polymorphisms. Animal Genetics 41(2):128-141	T1, T1a, T3
FJ815670	Bos taurus	Canaria	Spain	Ginja,C., Penedo,M.C., Melucci,L., Quiroz,J., Martinez Lopez,O.R., Revidatti,M.A., Martinez-Martinez,A., Delgado,J.V. and Gama,L.T. 2009. Origins and genetic diversity of New World Creole cattle: inferences from mitochondrial and Y chromosome polymorphisms. Animal Genetics 41(2):128-141	T1, T1a, T3
FJ815671	Bos taurus	Canaria	Spain	Ginja,C., Penedo,M.C., Melucci,L., Quiroz,J., Martinez Lopez,O.R., Revidatti,M.A., Martinez-Martinez,A., Delgado,J.V. and Gama,L.T. 2009. Origins and genetic diversity of New World Creole cattle: inferences from mitochondrial and Y chromosome polymorphisms. Animal Genetics 41(2):128-141	T1, T1a, T3
FJ815672	Bos taurus	Canaria	Spain	Ginja,C., Penedo,M.C., Melucci,L., Quiroz,J., Martinez Lopez,O.R., Revidatti,M.A., Martinez-Martinez,A., Delgado,J.V. and Gama,L.T. 2009. Origins and genetic diversity of New World Creole cattle: inferences from mitochondrial and Y chromosome polymorphisms. Animal Genetics 41(2):128-141	T1, T1a, T3
FJ815673	Bos taurus	Canaria	Spain	Ginja,C., Penedo,M.C., Melucci,L., Quiroz,J., Martinez Lopez,O.R., Revidatti,M.A., Martinez-Martinez,A., Delgado,J.V. and Gama,L.T. 2009. Origins and genetic diversity of New World Creole cattle: inferences from mitochondrial and Y chromosome polymorphisms. Animal Genetics 41(2):128-141	T1, T1a, T3
FJ815674	Bos taurus	Canaria	Spain	Ginja,C., Penedo,M.C., Melucci,L., Quiroz,J., Martinez Lopez,O.R., Revidatti,M.A., Martinez-Martinez,A., Delgado,J.V. and Gama,L.T. 2009. Origins and genetic diversity of New World Creole cattle: inferences from mitochondrial and Y chromosome polymorphisms. Animal Genetics 41(2):128-141	T1, T1a, T3
FJ815675	Bos taurus	Canaria	Spain	Ginja,C., Penedo,M.C., Melucci,L., Quiroz,J., Martinez Lopez,O.R., Revidatti,M.A., Martinez-Martinez,A., Delgado,J.V. and Gama,L.T. 2009. Origins and genetic diversity of New World Creole cattle: inferences from mitochondrial and Y chromosome polymorphisms. Animal Genetics 41(2):128-141	T1, T1a, T3
FJ815676	Bos taurus	Canaria	Spain	Ginja,C., Penedo,M.C., Melucci,L., Quiroz,J., Martinez Lopez,O.R., Revidatti,M.A., Martinez-Martinez,A., Delgado,J.V. and Gama,L.T. 2009. Origins and genetic diversity of New World Creole cattle: inferences from mitochondrial and Y chromosome polymorphisms. Animal Genetics 41(2):128-141	T1, T1a, T3
FJ815677	Bos taurus	Canaria	Spain	Ginja,C., Penedo,M.C., Melucci,L., Quiroz,J., Martinez Lopez,O.R., Revidatti,M.A., Martinez-Martinez,A., Delgado,J.V. and Gama,L.T. 2009. Origins and genetic diversity of New World Creole cattle: inferences from mitochondrial and Y chromosome polymorphisms. Animal Genetics 41(2):128-141	T1, T1a, T3
FJ815678	Bos taurus	Canaria	Spain	Ginja,C., Penedo,M.C., Melucci,L., Quiroz,J., Martinez Lopez,O.R., Revidatti,M.A., Martinez-Martinez,A., Delgado,J.V. and Gama,L.T. 2009. Origins and genetic diversity of New World Creole cattle: inferences from mitochondrial and Y chromosome polymorphisms. Animal Genetics 41(2):128-141	T1, T1a, T3
FJ815679	Bos taurus	Canaria	Spain	Ginja,C., Penedo,M.C., Melucci,L., Quiroz,J., Martinez Lopez,O.R., Revidatti,M.A., Martinez-Martinez,A., Delgado,J.V. and Gama,L.T. 2009. Origins and genetic diversity of New World Creole cattle: inferences from mitochondrial and Y chromosome polymorphisms. Animal Genetics 41(2):128-141	T1, T1a, T3
FJ815680	Bos taurus	Canaria	Spain	Ginja,C., Penedo,M.C., Melucci,L., Quiroz,J., Martinez Lopez,O.R., Revidatti,M.A., Martinez-Martinez,A., Delgado,J.V. and Gama,L.T. 2009. Origins and genetic diversity of New World Creole cattle: inferences from mitochondrial and Y chromosome polymorphisms. Animal Genetics 41(2):128-141	T1, T1a, T3
FJ815681	Bos taurus	Canaria	Spain	Ginja,C., Penedo,M.C., Melucci,L., Quiroz,J., Martinez Lopez,O.R., Revidatti,M.A., Martinez-Martinez,A., Delgado,J.V. and Gama,L.T. 2009. Origins and genetic diversity of New World Creole cattle: inferences from mitochondrial and Y chromosome polymorphisms. Animal Genetics 41(2):128-141	T1, T1a, T3
FJ815682	Bos taurus	Canaria	Spain	Ginja,C., Penedo,M.C., Melucci,L., Quiroz,J., Martinez Lopez,O.R., Revidatti,M.A., Martinez-Martinez,A., Delgado,J.V. and Gama,L.T. 2009. Origins and genetic diversity of New World Creole cattle: inferences from mitochondrial and Y chromosome polymorphisms. Animal Genetics 41(2):128-141	T1, T1a, T3
FJ815720	Bos taurus	Caracu	Brazil	Ginja,C., Penedo,M.C., Melucci,L., Quiroz,J., Martinez Lopez,O.R., Revidatti,M.A., Martinez-Martinez,A., Delgado,J.V. and Gama,L.T. 2009. Origins and genetic diversity of New World Creole cattle: inferences from mitochondrial and Y chromosome polymorphisms. Animal Genetics 41(2):128-141	T1a, AA, T3
FJ815721	Bos taurus	Caracu	Brazil	Ginja,C., Penedo,M.C., Melucci,L., Quiroz,J., Martinez Lopez,O.R., Revidatti,M.A., Martinez-Martinez,A., Delgado,J.V. and Gama,L.T. 2009. Origins and genetic diversity of New World Creole cattle: inferences from mitochondrial and Y chromosome polymorphisms. Animal Genetics 41(2):128-141	T1a, AA, T3
FJ815722	Bos taurus	Caracu	Brazil	Ginja,C., Penedo,M.C., Melucci,L., Quiroz,J., Martinez Lopez,O.R., Revidatti,M.A., Martinez-Martinez,A., Delgado,J.V. and Gama,L.T. 2009. Origins and genetic diversity of New World Creole cattle: inferences from mitochondrial and Y chromosome polymorphisms. Animal Genetics 41(2):128-141	T1a, AA, T3
FJ815723	Bos taurus	Caracu	Brazil	Ginja,C., Penedo,M.C., Melucci,L., Quiroz,J., Martinez Lopez,O.R., Revidatti,M.A., Martinez-Martinez,A., Delgado,J.V. and Gama,L.T. 2009. Origins and genetic diversity of New World Creole cattle: inferences from mitochondrial and Y chromosome polymorphisms. Animal Genetics 41(2):128-141	T1a, AA, T3
FJ815724	Bos taurus	Caracu	Brazil	Ginja,C., Penedo,M.C., Melucci,L., Quiroz,J., Martinez Lopez,O.R., Revidatti,M.A., Martinez-Martinez,A., Delgado,J.V. and Gama,L.T. 2009. Origins and genetic diversity of New World Creole cattle: inferences from mitochondrial and Y chromosome polymorphisms. Animal Genetics 41(2):128-141	T1a, AA, T3
FJ815725	Bos taurus	Caracu	Brazil	Ginja,C., Penedo,M.C., Melucci,L., Quiroz,J., Martinez Lopez,O.R., Revidatti,M.A., Martinez-Martinez,A., Delgado,J.V. and Gama,L.T. 2009. Origins and genetic diversity of New World Creole cattle: inferences from mitochondrial and Y chromosome polymorphisms. Animal Genetics 41(2):128-141	T1a, AA, T3
FJ815726	Bos taurus	Caracu	Brazil	Ginja,C., Penedo,M.C., Melucci,L., Quiroz,J., Martinez Lopez,O.R., Revidatti,M.A., Martinez-Martinez,A., Delgado,J.V. and Gama,L.T. 2009. Origins and genetic diversity of New World Creole cattle: inferences from mitochondrial and Y chromosome polymorphisms. Animal Genetics 41(2):128-141	T1a, AA, T3
FJ815727	Bos taurus	Caracu	Brazil	Ginja,C., Penedo,M.C., Melucci,L., Quiroz,J., Martinez Lopez,O.R., Revidatti,M.A., Martinez-Martinez,A., Delgado,J.V. and Gama,L.T. 2009. Origins and genetic diversity of New World Creole cattle: inferences from mitochondrial and Y chromosome polymorphisms. Animal Genetics 41(2):128-141	T1a, AA, T3
FJ815728	Bos taurus	Caracu	Brazil	Ginja,C., Penedo,M.C., Melucci,L., Quiroz,J., Martinez Lopez,O.R., Revidatti,M.A., Martinez-Martinez,A., Delgado,J.V. and Gama,L.T. 2009. Origins and genetic diversity of New World Creole cattle: inferences from mitochondrial and Y chromosome polymorphisms. Animal Genetics 41(2):128-141	T1a, AA, T3
FJ815729	Bos taurus	Caracu	Brazil	Ginja,C., Penedo,M.C., Melucci,L., Quiroz,J., Martinez Lopez,O.R., Revidatti,M.A., Martinez-Martinez,A., Delgado,J.V. and Gama,L.T. 2009. Origins and genetic diversity of New World Creole cattle: inferences from mitochondrial and Y chromosome polymorphisms. Animal Genetics 41(2):128-141	T1a, AA, T3
FJ815636	Bos taurus	Ramo Grande	Portugal	Ginja,C., Penedo,M.C., Melucci,L., Quiroz,J., Martinez Lopez,O.R., Revidatti,M.A., Martinez-Martinez,A., Delgado,J.V. and Gama,L.T. 2009. Origins and genetic diversity of New World Creole cattle: inferences from mitochondrial and Y chromosome polymorphisms. Animal Genetics 41(2):128-141	T1a, T3
FJ815637	Bos taurus	Ramo Grande	Portugal	Ginja,C., Penedo,M.C., Melucci,L., Quiroz,J., Martinez Lopez,O.R., Revidatti,M.A., Martinez-Martinez,A., Delgado,J.V. and Gama,L.T. 2009. Origins and genetic diversity of New World Creole cattle: inferences from mitochondrial and Y chromosome polymorphisms. Animal Genetics 41(2):128-141	T1a, T3
FJ815638	Bos taurus	Ramo Grande	Portugal	Ginja,C., Penedo,M.C., Melucci,L., Quiroz,J., Martinez Lopez,O.R., Revidatti,M.A., Martinez-Martinez,A., Delgado,J.V. and Gama,L.T. 2009. Origins and genetic diversity of New World Creole cattle: inferences from mitochondrial and Y chromosome polymorphisms. Animal Genetics 41(2):128-141	T1a, T3
FJ815639	Bos taurus	Ramo Grande	Portugal	Ginja,C., Penedo,M.C., Melucci,L., Quiroz,J., Martinez Lopez,O.R., Revidatti,M.A., Martinez-Martinez,A., Delgado,J.V. and Gama,L.T. 2009. Origins and genetic diversity of New World Creole cattle: inferences from mitochondrial and Y chromosome polymorphisms. Animal Genetics 41(2):128-141	T1a, T3
FJ815640	Bos taurus	Ramo Grande	Portugal	Ginja,C., Penedo,M.C., Melucci,L., Quiroz,J., Martinez Lopez,O.R., Revidatti,M.A., Martinez-Martinez,A., Delgado,J.V. and Gama,L.T. 2009. Origins and genetic diversity of New World Creole cattle: inferences from mitochondrial and Y chromosome polymorphisms. Animal Genetics 41(2):128-141	T1a, T3
FJ815641	Bos taurus	Ramo Grande	Portugal	Ginja,C., Penedo,M.C., Melucci,L., Quiroz,J., Martinez Lopez,O.R., Revidatti,M.A., Martinez-Martinez,A., Delgado,J.V. and Gama,L.T. 2009. Origins and genetic diversity of New World Creole cattle: inferences from mitochondrial and Y chromosome polymorphisms. Animal Genetics 41(2):128-141	T1a, T3
FJ815642	Bos taurus	Ramo Grande	Portugal	Ginja,C., Penedo,M.C., Melucci,L., Quiroz,J., Martinez Lopez,O.R., Revidatti,M.A., Martinez-Martinez,A., Delgado,J.V. and Gama,L.T. 2009. Origins and genetic diversity of New World Creole cattle: inferences from mitochondrial and Y chromosome polymorphisms. Animal Genetics 41(2):128-141	T1a, T3
FJ815643	Bos taurus	Ramo Grande	Portugal	Ginja,C., Penedo,M.C., Melucci,L., Quiroz,J., Martinez Lopez,O.R., Revidatti,M.A., Martinez-Martinez,A., Delgado,J.V. and Gama,L.T. 2009. Origins and genetic diversity of New World Creole cattle: inferences from mitochondrial and Y chromosome polymorphisms. Animal Genetics 41(2):128-141	T1a, T3
FJ815644	Bos taurus	Ramo Grande	Portugal	Ginja,C., Penedo,M.C., Melucci,L., Quiroz,J., Martinez Lopez,O.R., Revidatti,M.A., Martinez-Martinez,A., Delgado,J.V. and Gama,L.T. 2009. Origins and genetic diversity of New World Creole cattle: inferences from mitochondrial and Y chromosome polymorphisms. Animal Genetics 41(2):128-141	T1a, T3
FJ815645	Bos taurus	Ramo Grande	Portugal	Ginja,C., Penedo,M.C., Melucci,L., Quiroz,J., Martinez Lopez,O.R., Revidatti,M.A., Martinez-Martinez,A., Delgado,J.V. and Gama,L.T. 2009. Origins and genetic diversity of New World Creole cattle: inferences from mitochondrial and Y chromosome polymorphisms. Animal Genetics 41(2):128-141	T1a, T3
FJ815646	Bos taurus	Ramo Grande	Portugal	Ginja,C., Penedo,M.C., Melucci,L., Quiroz,J., Martinez Lopez,O.R., Revidatti,M.A., Martinez-Martinez,A., Delgado,J.V. and Gama,L.T. 2009. Origins and genetic diversity of New World Creole cattle: inferences from mitochondrial and Y chromosome polymorphisms. Animal Genetics 41(2):128-141	T1a, T3
FJ815647	Bos taurus	Ramo Grande	Portugal	Ginja,C., Penedo,M.C., Melucci,L., Quiroz,J., Martinez Lopez,O.R., Revidatti,M.A., Martinez-Martinez,A., Delgado,J.V. and Gama,L.T. 2009. Origins and genetic diversity of New World Creole cattle: inferences from mitochondrial and Y chromosome polymorphisms. Animal Genetics 41(2):128-141	T1a, T3
FJ815648	Bos taurus	Ramo Grande	Portugal	Ginja,C., Penedo,M.C., Melucci,L., Quiroz,J., Martinez Lopez,O.R., Revidatti,M.A., Martinez-Martinez,A., Delgado,J.V. and Gama,L.T. 2009. Origins and genetic diversity of New World Creole cattle: inferences from mitochondrial and Y chromosome polymorphisms. Animal Genetics 41(2):128-141	T1a, T3
FJ815649	Bos taurus	Ramo Grande	Portugal	Ginja,C., Penedo,M.C., Melucci,L., Quiroz,J., Martinez Lopez,O.R., Revidatti,M.A., Martinez-Martinez,A., Delgado,J.V. and Gama,L.T. 2009. Origins and genetic diversity of New World Creole cattle: inferences from mitochondrial and Y chromosome polymorphisms. Animal Genetics 41(2):128-141	T1a, T3
FJ815650	Bos taurus	Ramo Grande	Portugal	Ginja,C., Penedo,M.C., Melucci,L., Quiroz,J., Martinez Lopez,O.R., Revidatti,M.A., Martinez-Martinez,A., Delgado,J.V. and Gama,L.T. 2009. Origins and genetic diversity of New World Creole cattle: inferences from mitochondrial and Y chromosome polymorphisms. Animal Genetics 41(2):128-141	T1a, T3
FJ815651	Bos taurus	Ramo Grande	Portugal	Ginja,C., Penedo,M.C., Melucci,L., Quiroz,J., Martinez Lopez,O.R., Revidatti,M.A., Martinez-Martinez,A., Delgado,J.V. and Gama,L.T. 2009. Origins and genetic diversity of New World Creole cattle: inferences from mitochondrial and Y chromosome polymorphisms. Animal Genetics 41(2):128-141	T1a, T3
FJ815683	Bos taurus	Palmera	Spain	Ginja,C., Penedo,M.C., Melucci,L., Quiroz,J., Martinez Lopez,O.R., Revidatti,M.A., Martinez-Martinez,A., Delgado,J.V. and Gama,L.T. 2009. Origins and genetic diversity of New World Creole cattle: inferences from mitochondrial and Y chromosome polymorphisms. Animal Genetics 41(2):128-141	T3
FJ815684	Bos taurus	Palmera	Spain	Ginja,C., Penedo,M.C., Melucci,L., Quiroz,J., Martinez Lopez,O.R., Revidatti,M.A., Martinez-Martinez,A., Delgado,J.V. and Gama,L.T. 2009. Origins and genetic diversity of New World Creole cattle: inferences from mitochondrial and Y chromosome polymorphisms. Animal Genetics 41(2):128-141	T3
FJ815685	Bos taurus	Palmera	Spain	Ginja,C., Penedo,M.C., Melucci,L., Quiroz,J., Martinez Lopez,O.R., Revidatti,M.A., Martinez-Martinez,A., Delgado,J.V. and Gama,L.T. 2009. Origins and genetic diversity of New World Creole cattle: inferences from mitochondrial and Y chromosome polymorphisms. Animal Genetics 41(2):128-141	T3
FJ815686	Bos taurus	Palmera	Spain	Ginja,C., Penedo,M.C., Melucci,L., Quiroz,J., Martinez Lopez,O.R., Revidatti,M.A., Martinez-Martinez,A., Delgado,J.V. and Gama,L.T. 2009. Origins and genetic diversity of New World Creole cattle: inferences from mitochondrial and Y chromosome polymorphisms. Animal Genetics 41(2):128-141	T3
FJ815687	Bos taurus	Palmera	Spain	Ginja,C., Penedo,M.C., Melucci,L., Quiroz,J., Martinez Lopez,O.R., Revidatti,M.A., Martinez-Martinez,A., Delgado,J.V. and Gama,L.T. 2009. Origins and genetic diversity of New World Creole cattle: inferences from mitochondrial and Y chromosome polymorphisms. Animal Genetics 41(2):128-141	T3
FJ815688	Bos taurus	Palmera	Spain	Ginja,C., Penedo,M.C., Melucci,L., Quiroz,J., Martinez Lopez,O.R., Revidatti,M.A., Martinez-Martinez,A., Delgado,J.V. and Gama,L.T. 2009. Origins and genetic diversity of New World Creole cattle: inferences from mitochondrial and Y chromosome polymorphisms. Animal Genetics 41(2):128-141	T3
FJ815689	Bos taurus	Palmera	Spain	Ginja,C., Penedo,M.C., Melucci,L., Quiroz,J., Martinez Lopez,O.R., Revidatti,M.A., Martinez-Martinez,A., Delgado,J.V. and Gama,L.T. 2009. Origins and genetic diversity of New World Creole cattle: inferences from mitochondrial and Y chromosome polymorphisms. Animal Genetics 41(2):128-141	T3
FJ815690	Bos taurus	Palmera	Spain	Ginja,C., Penedo,M.C., Melucci,L., Quiroz,J., Martinez Lopez,O.R., Revidatti,M.A., Martinez-Martinez,A., Delgado,J.V. and Gama,L.T. 2009. Origins and genetic diversity of New World Creole cattle: inferences from mitochondrial and Y chromosome polymorphisms. Animal Genetics 41(2):128-141	T3
FJ815691	Bos taurus	Palmera	Spain	Ginja,C., Penedo,M.C., Melucci,L., Quiroz,J., Martinez Lopez,O.R., Revidatti,M.A., Martinez-Martinez,A., Delgado,J.V. and Gama,L.T. 2009. Origins and genetic diversity of New World Creole cattle: inferences from mitochondrial and Y chromosome polymorphisms. Animal Genetics 41(2):128-141	T3
FJ815692	Bos taurus	Palmera	Spain	Ginja,C., Penedo,M.C., Melucci,L., Quiroz,J., Martinez Lopez,O.R., Revidatti,M.A., Martinez-Martinez,A., Delgado,J.V. and Gama,L.T. 2009. Origins and genetic diversity of New World Creole cattle: inferences from mitochondrial and Y chromosome polymorphisms. Animal Genetics 41(2):128-141	T3
FJ815693	Bos taurus	Palmera	Spain	Ginja,C., Penedo,M.C., Melucci,L., Quiroz,J., Martinez Lopez,O.R., Revidatti,M.A., Martinez-Martinez,A., Delgado,J.V. and Gama,L.T. 2009. Origins and genetic diversity of New World Creole cattle: inferences from mitochondrial and Y chromosome polymorphisms. Animal Genetics 41(2):128-141	T3
FJ815694	Bos taurus	Palmera	Spain	Ginja,C., Penedo,M.C., Melucci,L., Quiroz,J., Martinez Lopez,O.R., Revidatti,M.A., Martinez-Martinez,A., Delgado,J.V. and Gama,L.T. 2009. Origins and genetic diversity of New World Creole cattle: inferences from mitochondrial and Y chromosome polymorphisms. Animal Genetics 41(2):128-141	T3
FJ815695	Bos taurus	Palmera	Spain	Ginja,C., Penedo,M.C., Melucci,L., Quiroz,J., Martinez Lopez,O.R., Revidatti,M.A., Martinez-Martinez,A., Delgado,J.V. and Gama,L.T. 2009. Origins and genetic diversity of New World Creole cattle: inferences from mitochondrial and Y chromosome polymorphisms. Animal Genetics 41(2):128-141	T3
FJ815696	Bos taurus	Palmera	Spain	Ginja,C., Penedo,M.C., Melucci,L., Quiroz,J., Martinez Lopez,O.R., Revidatti,M.A., Martinez-Martinez,A., Delgado,J.V. and Gama,L.T. 2009. Origins and genetic diversity of New World Creole cattle: inferences from mitochondrial and Y chromosome polymorphisms. Animal Genetics 41(2):128-141	T3
AB973232	Bos taurus	Butana	Sudan	Salim,B., Taha,K.M., Hanotte,O. and Mwacharo,J.M., Historical demographic profiles and genetic variation of the East African Butana and Kenana indigenous dairy zebu cattle, Anim. Genet. (2014) In press	T1
AB973233	Bos taurus	Butana	Sudan	Salim,B., Taha,K.M., Hanotte,O. and Mwacharo,J.M., Historical demographic profiles and genetic variation of the East African Butana and Kenana indigenous dairy zebu cattle, Anim. Genet. (2014) In press	T1
AB973234	Bos taurus	Butana	Sudan	Salim,B., Taha,K.M., Hanotte,O. and Mwacharo,J.M., Historical demographic profiles and genetic variation of the East African Butana and Kenana indigenous dairy zebu cattle, Anim. Genet. (2014) In press	T1
AB973235	Bos taurus	Butana	Sudan	Salim,B., Taha,K.M., Hanotte,O. and Mwacharo,J.M., Historical demographic profiles and genetic variation of the East African Butana and Kenana indigenous dairy zebu cattle, Anim. Genet. (2014) In press	T1
AB973236	Bos taurus	Butana	Sudan	Salim,B., Taha,K.M., Hanotte,O. and Mwacharo,J.M., Historical demographic profiles and genetic variation of the East African Butana and Kenana indigenous dairy zebu cattle, Anim. Genet. (2014) In press	T1
AB973237	Bos taurus	Butana	Sudan	Salim,B., Taha,K.M., Hanotte,O. and Mwacharo,J.M., Historical demographic profiles and genetic variation of the East African Butana and Kenana indigenous dairy zebu cattle, Anim. Genet. (2014) In press	T1
AB973238	Bos taurus	Butana	Sudan	Salim,B., Taha,K.M., Hanotte,O. and Mwacharo,J.M., Historical demographic profiles and genetic variation of the East African Butana and Kenana indigenous dairy zebu cattle, Anim. Genet. (2014) In press	T1
AB973239	Bos taurus	Butana	Sudan	Salim,B., Taha,K.M., Hanotte,O. and Mwacharo,J.M., Historical demographic profiles and genetic variation of the East African Butana and Kenana indigenous dairy zebu cattle, Anim. Genet. (2014) In press	T1
AB973240	Bos taurus	Butana	Sudan	Salim,B., Taha,K.M., Hanotte,O. and Mwacharo,J.M., Historical demographic profiles and genetic variation of the East African Butana and Kenana indigenous dairy zebu cattle, Anim. Genet. (2014) In press	T1
AB973241	Bos taurus	Butana	Sudan	Salim,B., Taha,K.M., Hanotte,O. and Mwacharo,J.M., Historical demographic profiles and genetic variation of the East African Butana and Kenana indigenous dairy zebu cattle, Anim. Genet. (2014) In press	T1
